# Supplementary material for: Host Cell Transcriptome Profile during Wild-Type and Attenuated Dengue Virus Infection
Source: PLoS Negl Trop Dis. 2013 Mar 14;7(3):e2107. doi: 10.1371/journal.pntd.0002107 (PMC3597485; doi:10.1371/journal.pntd.0002107)
Supplement: Table S1 — Ingenuity pathway analysis of the 33 skipped exon events found to be differentially regulated by qPCR. −log(p-value) reflects the statistical significance of the indicated observation while the ratio refers to the number of genes identified in the indicated pathway divided by the total number of genes belonging to that pathway. (XLS) [file pntd.0002107.s002.xls]

## Sheet: Table S1
Table S1 - Ingenuity Pathway Analysis of the 33 skipped exon events found to be differentially regulated by qPCR
Ingenuity Canonical Pathways	-log(p-value)	Ratio	Molecules
Galactose Metabolism	2.63E00	5.26E-02	GALE,GAA
ILK Signaling	2.34E00	1.65E-02	VEGFA,FLNA,ACTN1
Ubiquinone Biosynthesis	2.16E00	3.03E-02	PRMT1,NDUFS2
VEGF Signaling	1.95E00	2.2E-02	VEGFA,ACTN1
Nucleotide Sugars Metabolism	1.82E00	1.25E-01	GALE
Mitochondrial Dysfunction	1.58E00	1.5E-02	NDUFS2,CASP8
Granzyme B Signaling	1.52E00	6.25E-02	CASP8
Mismatch Repair in Eukaryotes	1.52E00	5E-02	EXO1 (includes EG:26909)
RAR Activation	1.39E00	1.15E-02	VEGFA,PRMT1
Aminophosphonate Metabolism	1.35E00	4.17E-02	PRMT1
Tumoricidal Function of Hepatic Natural Killer Cells	1.35E00	4.17E-02	CASP8
Pentose Phosphate Pathway	1.27E00	3.45E-02	PGD
TWEAK Signaling	1.21E00	2.7E-02	CASP8
Inhibition of Angiogenesis by TSP1	1.21E00	3.03E-02	VEGFA
Cell Cycle Regulation by BTG Family Proteins	1.19E00	2.78E-02	PRMT1
Selenoamino Acid Metabolism	1.19E00	2.86E-02	PRMT1
Role of PKR in Interferon Induction and Antiviral Response	1.13E00	2.27E-02	CASP8
Role of RIG1-like Receptors in Antiviral Innate Immunity	1.12E00	2.22E-02	CASP8
TNFR1 Signaling	1.07E00	1.96E-02	CASP8
Cytotoxic T Lymphocyte-mediated Apoptosis of Target Cells	1.05E00	1.92E-02	CASP8
Histidine Metabolism	1.05E00	2.04E-02	PRMT1
Chondroitin Sulfate Biosynthesis	1.04E00	2E-02	SULT1C2
Cysteine Metabolism	1.04E00	2E-02	SULT1C2
Keratan Sulfate Biosynthesis	1.03E00	1.96E-02	SULT1C2
CD27 Signaling in Lymphocytes	1.03E00	1.82E-02	CASP8
Glutathione Metabolism	1.02E00	1.89E-02	PGD
Myc Mediated Apoptosis Signaling	9.79E-01	1.67E-02	CASP8
Death Receptor Signaling	9.79E-01	1.61E-02	CASP8
Induction of Apoptosis by HIV1	9.72E-01	1.59E-02	CASP8
Retinoic acid Mediated Apoptosis Signaling	9.72E-01	1.64E-02	CASP8
Starch and Sucrose Metabolism	9.39E-01	1.56E-02	GAA
Hypoxia Signaling in the Cardiovascular System	9.33E-01	1.52E-02	VEGFA
Tyrosine Metabolism	9.2E-01	1.49E-02	PRMT1
Renal Cell Carcinoma Signaling	9.08E-01	1.41E-02	VEGFA
Caveolar-mediated Endocytosis Signaling	8.91E-01	1.23E-02	FLNA
Androgen and Estrogen Metabolism	8.91E-01	1.39E-02	PRMT1
Nitric Oxide Signaling in the Cardiovascular System	8.8E-01	1.23E-02	VEGFA
Bladder Cancer Signaling	8.15E-01	1.11E-02	VEGFA
Apoptosis Signaling	8.1E-01	1.09E-02	CASP8
Virus Entry via Endocytic Pathways	8.06E-01	1.09E-02	FLNA
Amyotrophic Lateral Sclerosis Signaling	7.71E-01	1E-02	VEGFA
Paxillin Signaling	7.63E-01	9.09E-03	ACTN1
HIF1α Signaling	7.55E-01	9.71E-03	VEGFA
Pancreatic Adenocarcinoma Signaling	7.4E-01	8.77E-03	VEGFA
Role of Tissue Factor in Cancer	7.36E-01	9.26E-03	VEGFA
Type I Diabetes Mellitus Signaling	7.33E-01	8.77E-03	CASP8
Corticotropin Releasing Hormone Signaling	7.25E-01	8.62E-03	VEGFA
Tryptophan Metabolism	7.22E-01	9.09E-03	PRMT1
Sphingosine-1-phosphate Signaling	7.15E-01	8.4E-03	CASP8
Ovarian Cancer Signaling	6.54E-01	7.25E-03	VEGFA
Relaxin Signaling	6.48E-01	6.94E-03	VEGFA
Oxidative Phosphorylation	6.48E-01	7.52E-03	NDUFS2
Hepatic Fibrosis / Hepatic Stellate Cell Activation	6.37E-01	7.14E-03	VEGFA
Germ Cell-Sertoli Cell Junction Signaling	5.88E-01	6.29E-03	ACTN1
Aldosterone Signaling in Epithelial Cells	5.88E-01	6.21E-03	DNAJC21
NF-κB Signaling	5.71E-01	5.88E-03	CASP8
Endothelin-1 Signaling	5.67E-01	5.99E-03	CASP8
IL-8 Signaling	5.54E-01	5.62E-03	VEGFA
Ephrin Receptor Signaling	5.54E-01	5.15E-03	VEGFA
Sertoli Cell-Sertoli Cell Junction Signaling	5.45E-01	5.41E-03	ACTN1
mTOR Signaling	5.41E-01	5.43E-03	VEGFA
NRF2-mediated Oxidative Stress Response	5.39E-01	5.32E-03	DNAJC21
Clathrin-mediated Endocytosis Signaling	5.33E-01	5.29E-03	VEGFA
Leukocyte Extravasation Signaling	5.23E-01	5.29E-03	ACTN1
LPS/IL-1 Mediated Inhibition of RXR Function	5.1E-01	4.88E-03	SULT1C2
Integrin Signaling	5.08E-01	4.88E-03	ACTN1
Actin Cytoskeleton Signaling	4.88E-01	4.44E-03	ACTN1
Huntington's Disease Signaling	4.73E-01	4.39E-03	CASP8
Colorectal Cancer Metastasis Signaling	4.41E-01	4.1E-03	VEGFA
Xenobiotic Metabolism Signaling	4.11E-01	3.8E-03	SULT1C2
Protein Ubiquitination Pathway	4.05E-01	3.72E-03	DNAJC21
Role of Macrophages, Fibroblasts and Endothelial Cells in Rheumatoid Arthritis	3.69E-01	3.19E-03	VEGFA
Protein Kinase A Signaling	3.56E-01	3.23E-03	FLNA
Molecular Mechanisms of Cancer	3.23E-01	2.78E-03	CASP8
Axonal Guidance Signaling	2.77E-01	2.37E-03	VEGFA
G-Protein Coupled Receptor Signaling	2.01E-01	1.92E-03	EMR2
