# Supplementary material for: Host Cell Transcriptome Profile during Wild-Type and Attenuated Dengue Virus Infection
Source: PLoS Negl Trop Dis. 2013 Mar 14;7(3):e2107. doi: 10.1371/journal.pntd.0002107 (PMC3597485; doi:10.1371/journal.pntd.0002107)
Supplement: Table S2 — Motif analysis of the RNA surrounding skipped exons. The 500 base areas surrounding the skipped exon described in Figure 4, as well as the exons themselves were interrogated for the presence of RNA regulatory motifs and elements. The predicted motif binding proteins were translated into HUGO nomenclature and checked for differential regulation following infection with DENV1-16007, DENV1-PDK13 or both. (XLS) [file pntd.0002107.s003.xls]

## Sheet: Table S2
Table S2 - Motif analysis of the RNA surrounding skipped exons
					Motif Binding Protein	Motif Binding Protein
RegRNA ID	Name	Frequency (n=32)	RNA Motif	Motif Binding Protein	HGNC	Differentially Regulated?
R0910	Exon enhancer	32 (100%)	GHVVGANR	TRA2 BETA1	TRA2B	Yes (16007 & PDK13)
R0621	ESE-SRp40	32 (100%)	YRCRKM	SRp40	SRSF5	No
R0601	ESE-SPp20	32 (100%)	WCWWC	SRp20	SRSF3	No
R0952	Intron enhancer	32 (100%)	WGGG
R0987	Intron enhancer	32 (100%)	CTGN
R1033	Intron enhancer	32 (100%)	YCAY	Nova-1	NOVA1	Yes (16007 & PDK13)
R0971	Intron enhancer	32 (100%)	TTT
R0915	Exon silencer	31 (96.875%)	TGGT
R0928	Exon enhancer	30 (93.75%)	AAGT	hnRNPG	RBMX	Yes (PDK13 only)
R0837	Exon silencer	28 (87.5%)	TTAG
R0839	Exon silencer	28 (87.5%)	TTAG	hnRNPA1, SC35	HNRNPA1, SRSF2	Yes (16007 & PDK13)
R0847	Exon silencer	28 (87.5%)	TAGG	hnRNP A1	HNRNPA1	Yes (16007 & PDK13)
R0897	Exon silencer	28 (87.5%)	TTAG
R0815	Exon enhancer	26 (81.25%)	GGAAG	ASF/SF2	SRSF1	No
R0612	ESE-SC35	25 (78.125%)	GRYYMCYR	SC35	SRSF2	No
R0631	ESS of human fibronectin EDA exon, Element B	24 (75%)	CAAGG
R0804	Exon silencer	24 (75%)	CAAGG
R0805	Exon silencer	23 (71.875%)	CATGG
R0619	ESE-SF2/ASF	21 (65.625%)	CRSMSGW	SF2/ASF	SRSF1	No
R0917	Exon enhancer	20 (62.5%)	GAAGAA	SRp75, SRp55, SRp30a	SRSF4, SRSF5, SRSF1	No
R0950	Intron enhancer	16 (50%)	TTCTCT	PTB	PTBP1, PTBP2	Yes (PDK13 only)
R0956	Intron enhancer	16 (50%)	AATAAA	ELAV	ELAVL3, ELAV1, ELAV2, ELAV4	No
R0895	Exon silencer	15 (46.875%)	TTTGAA	hnRNP A/B	HNRNPA1	Yes (16007 & PDK13)
R0916	Exon enhancer	15 (46.875%)	GAAGGA	SRp75, SRp55, SRp30a	SRSF4, SRSF5, SRSF1	No
R0960	Intron enhancer	14 (43.75%)	GGGGAT
R0833	Exon silencer	13 (40.625%)	TTGGGT	hnRNP H	HNRNPH2	Yes (PDK13 only)
R0918	Exon silencer	12 (37.5%)	AATGTG
R1018	Intron silencer	11 (34.375%)	TTTTTTTT	Sxl
R1024	Intron silencer	11 (34.375%)	TTTTTTTT	Sxl, U2 snRNP	SNRPA1	No
R0912	Exon silencer	11 (34.375%)	TCTTCTT	U2AF, PTB	U2AF1, U2AF2, PTBP1, PTBP2	Yes (16007 & PDK13)
R0970	Intron enhancer	11 (34.375%)	ATGTTT
R0622	ESE-SRp55	10 (31.25%)	YYWCWCSG	SRp55	SRSF6	No
R0826	Exon enhancer	10 (31.25%)	TGCATG
R0942	Intron enhancer	10 (31.25%)	TGCATG
R0836	Exon silencer	6 (18.75%)	AGATCC
R0616	ESE-9G8	5 (15.625%)	WGGACRA	9G8	SRSF7	No
R0867	Exon enhancer	5 (15.625%)	GCTGAGT	SF2/ASF	SRSF1	No
R0870	Exon enhancer	5 (15.625%)	AAGAGGA	ASF/SF2	SRSF1	No
R0879	Exon silencer	5 (15.625%)	AGTTCCA
R0921	Exon silencer	5 (15.625%)	TGAGACC
R0801	Exon enhancer	5 (15.625%)	GATGAC
R0909	Exon enhancer	5 (15.625%)	GATGAC	SF2/ASF	SRSF1	No
R0814	Exon enhancer	4 (12.5%)	GAAGAAGA
R0914	Exon silencer	4 (12.5%)	AGAGCAGG	ASF/SF2	SRSF1	No
R0935	Exon enhancer	4 (12.5%)	CAACAGCG	SRp40	SRSF5	No
R0901	Exon enhancer	4 (12.5%)	AAGTGTT	Tra2beta/hnRNPG	TRA2B, RBMXL2	Yes (16007 & PDK13)
R0920	Exon silencer	4 (12.5%)	TTAAGGT
R0887	Exon silencer	4 (12.5%)	TAGACA	hnRNP A1	HNRNPA1	Yes (16007 & PDK13)
R0840	Exon enhancer	3 (9.375%)	GARGARGAR	ASF/SF2	SRSF1	No
R0630	ESS of human fibronectin EDA exon, Element A	3 (9.375%)	GAAGAAGA
R0806	Exon enhancer	3 (9.375%)	GAAGAAGA
R0891	Exon enhancer	3 (9.375%)	GAAGAAGA
R0884	Exon enhancer	3 (9.375%)	CAGACAA	SF2/ASF	SRSF1	No
R0924	Exon enhancer	3 (9.375%)	CAGACAA	SR protein	SRSF10	No
R0617	ESE-SF2/ASF	2 (6.25%)	RGAAGAAC	SF2/ASF	SRSF1	No
R0919	Exon silencer	2 (6.25%)	TATTTATT
R0926	Exon silencer	2 (6.25%)	AGATGCTG	SR protein	SRSF10	No
R0874	Exon enhancer	2 (6.25%)	TGCTGTT	SC35	SRSF2	No
R0908	Exon enhancer	2 (6.25%)	AAGAAGC
R0925	Exon enhancer	2 (6.25%)	CTGAGTT	SR protein	SRSF10	No
R0927	Exon enhancer	2 (6.25%)	ATCAGGC
R0811	Exon enhancer	1 (3.125%)	GAAGGACAGCA	U2 snRNA	SNRPA1	No
R0886	Exon enhancer	1 (3.125%)	AAGAAAAGGGA	hTra2 , SRp55	TRA2B, SRSF6	Yes (16007 & PDK13)
R0875	Exon enhancer	1 (3.125%)	GAAGAGGAAG	Tra2-alpha	TRA2A	Yes (16007 & PDK13)
R0808	Exon enhancer	1 (3.125%)	GAAGAAGAC
R0841	Exon enhancer	1 (3.125%)	GAGGAGGAG	ASF/SF2	SRSF1	No
R0844	Exon enhancer	1 (3.125%)	GAAGAAGAG	ASF/SF2	SRSF1	No
R0852	Exon enhancer	1 (3.125%)	CAACCACAA	YB-1	YBX1	Yes (16007 & PDK13)
R0865	Exon enhancer	1 (3.125%)	GATGAAGAG	ASF/SF2	SRSF1	No
R0866	Exon enhancer	1 (3.125%)	AAGAAGAAG
R0869	Exon enhancer	1 (3.125%)	AAGAAGAAG	Tra2beta	TRA2B	Yes (16007 & PDK13)
R0913	Exon silencer	1 (3.125%)	GGCTCCCCC	SRp55, SRp30s	SRSF6, SRSF1	No
R1034	Intron enhancer	1 (3.125%)	CAACCAACC
R0871	Exon enhancer	1 (3.125%)	TGCCGTT	SC35	SRSF2	No
