# Supplementary material for: Host Cell Transcriptome Profile during Wild-Type and Attenuated Dengue Virus Infection
Source: PLoS Negl Trop Dis. 2013 Mar 14;7(3):e2107. doi: 10.1371/journal.pntd.0002107 (PMC3597485; doi:10.1371/journal.pntd.0002107)
Supplement: Table S3 — Cross-platform analysis of the apoptosis pathway. Members of the apoptosis pathway were interrogated for their appearance in an RNAi screen for Flaviviridae host factors [10], [11], [48], [49], [51] (Jamison and Garcia-Blanco, unpublished data), direct interaction with DENV gene products [47], [50] and differential regulation in a microarray study [12]–[29]. Differential regulation following infection with DENV1-16007 and/or DENV1-PDK13 was also interrogated for each member of these pathways with the Cuffdiff values from the current experiment recorded in each of the corresponding columns. (XLS) [file pntd.0002107.s004.xls]

## Sheet: Table S3
Table S3 - Apoptosis											Control vs 16007							Control vs PDK13
											ln(fold change)				sqrt(JS)			ln(fold change)				sqrt(JS)
Hugo name	Microarray	DENV screen (Hs)	DENV screen (Dm)	YFV screen	WNV screen (Published)	WNV screen (Unpublished)	HCV-virus screen	HCV-replicon screen	DENV UTR-BP's	DENV-Y2H	Gene	Isoform	CDS	TSS	Splicing	Promoter	CDS	Gene	Isoform	CDS	TSS	Splicing	Promoter	CDS
ACIN1											na	na	na	na	na	na	na	na	TCONS_00086291:-0.979722	na	na	na	na	na
AIFM1	present										na	na	na	na	na	na	na	na	TCONS_00337534:-1.36996	na	na	na	na	na
APAF1	present										na	na	na	na	na	na	na	na	TCONS_00064117:1.53868	na	na	na	na	na
BAD											na	na	na	na	na	na	na	na	na	na	na	na	na	na
BAK1	present	present									na	na	na	na	na	na	na	na	na	na	na	na	na	na
BAX											na	na	na	na	na	na	na	na	TCONS_00137957:-1.71408, TCONS_00137960:-1.21957	na	na	na	na	na
BCL2											na	na	na	na	na	na	na	na	na	na	na	na	na	na
BCL2A1	present										na	na	na	na	na	na	na	na	na	na	na	na	na	na
BCL2L1	present										na	TCONS_00183229:3.85622, TCONS_00186383:1.58504	na	na	na	na	na	na	TCONS_00183229:4.0105, TCONS_00183231:-1.00927	na	na	na	na	na
BCL2L10											na	na	na	na	na	na	na	na	na	na	na	na	na	na
BCL2L11	present										na	na	na	na	na	na	na	na	na	na	na	na	na	na
BID	present										na	na	na	na	na	na	na	na	TCONS_00196911:4.58287, TCONS_00196914:-1.19402, TCONS_00196915:-1.12437	na	na	na	na	na
BIRC2											na	TCONS_00060018:1.79769e+308	na	TSS17243:1.79769e+308	TSS17240:0.14296	XLOC_014293:0.314069	na	XLOC_014293:1.20488	TCONS_00053652:-1.79769e+308, TCONS_00057627:2.95475, TCONS_00060018:1.79769e+308	na	TSS17237:1.79769e+308, TSS17239:1.68849, TSS17243:1.79769e+308, TSS17244:2.95475	TSS17242:0.832555	XLOC_014293:0.430603	na
BIRC3	present										XLOC_014292:2.25426	na	na	TSS17235:2.25426	na	na	P9637:2.25426	XLOC_014292:4.58782, XLOC_017983:3.37523	TCONS_00048938:4.05408, TCONS_00048939:5.40755, TCONS_00060726:3.37523	P9637:4.58782	TSS17235:4.58782	na	na	na
BIRC6											na	TCONS_00168946:-2.23711, TCONS_00174113:1.9039, TCONS_00175931:-3.34043	na	na	na	na	na	XLOC_047435:0.602809	TCONS_00154111:0.884216, TCONS_00171148:1.59432, TCONS_00174113:3.23397	na	na	na	na	na
CAPN1											na	na	na	na	na	na	na	XLOC_013992:-0.463093	TCONS_00048250:-1.20533, TCONS_00055109:1.84783, TCONS_00059893:1.79769e+308	na	na	na	na	na
CAPN10											na	na	na	na	na	na	na	XLOC_049174:-0.347361	na	na	na	na	na	na
CAPN11											na	na	na	na	na	na	na	na	na	na	na	na	na	na
CAPN2						present					na	na	na	na	na	na	na	XLOC_002403:1.41445	TCONS_00008140:1.79769e+308, TCONS_00008144:2.25784, TCONS_00019696:1.94592	na	na	na	na	na
CAPN3											na	na	na	na	na	na	na	na	na	na	na	na	na	na
CAPN5											na	TCONS_00053604:1.37983	na	na	TSS17099:0.171281	XLOC_014176:0.0373822	na	XLOC_014176:0.815395	TCONS_00048732:-1.5561, TCONS_00048733:3.79822, TCONS_00053604:1.83726, TCONS_00058906:1.79769e+308, TCONS_00060986:0.989966	na	TSS17099:0.841727, TSS17101:0.989966	TSS17099:0.253919	XLOC_014176:0.0903193	na
CAPN6											na	na	na	na	na	na	na	na	na	na	na	na	na	na
CAPN7											na	na	na	na	na	na	na	XLOC_062078:0.458059	TCONS_00204729:0.996824, TCONS_00223965:-1.79769e+308	na	na	na	na	na
CAPN8											na	na	na	na	na	na	na	na	TCONS_00030016:2.02782	na	na	na	na	na
CAPN9		present									na	na	na	na	na	na	na	na	na	na	na	na	na	na
CAPNS1											na	na	na	na	na	na	na	na	TCONS_00137276:-1.39401	na	na	na	na	na
CASP10						present					na	TCONS_00158678:1.53047	na	na	na	na	na	XLOC_048804:0.881747, XLOC_050887:1.39175	TCONS_00158678:1.89145, TCONS_00169394:2.2504, TCONS_00176383:1.39175	na	na	na	na	na
CASP12											na	na	na	na	na	na	na	na	na	na	na	na	na	na
CASP2				present							na	na	na	na	na	na	na	XLOC_085622:-0.71183	TCONS_00283103:-2.37234, TCONS_00283105:-1.79769e+308	na	na	na	na	na
CASP3	present										na	na	na	na	na	na	na	XLOC_073691:2.12753	TCONS_00237324:1.92187	na	TSS71003:0.887101	na	XLOC_071248:0.0785023	na
CASP6	present					present					na	TCONS_00234785:3.17144	na	na	na	na	na	na	TCONS_00234782:-1.72559, TCONS_00234783:-1.13498	na	na	na	na	na
CASP7	present										na	TCONS_00036296:-1.79769e+308	na	na	na	na	na	na	TCONS_00036296:-1.79769e+308, TCONS_00036304:-1.88714	na	na	na	na	na
CASP8											XLOC_048805:0.511036	TCONS_00158698:-1.79769e+308, TCONS_00158706:2.07619, TCONS_00176150:1.536, TCONS_00178596:1.86026	na	TSS46600:2.07619	TSS46595:0.196647, TSS46596:0.491416	XLOC_048805:0.0354597	na	XLOC_048805:1.20039	TCONS_00158687:-1.79769e+308, TCONS_00158691:1.67836, TCONS_00158692:1.62599, TCONS_00158698:-1.79769e+308, TCONS_00158700:2.33944, TCONS_00158703:1.61412, TCONS_00158706:3.2899, TCONS_00158709:2.84109, TCONS_00171367:1.61096, TCONS_00176150:2.17269, TCONS_00178596:2.89841, TCONS_00179908:-1.79769e+308	na	TSS46595:1.07752, TSS46596:1.28726, TSS46600:3.2899, TSS46602:2.76215	TSS46595:0.347279, TSS46596:0.539684	XLOC_048805:0.0925057	na
CASP9											na	na	na	na	na	na	na	na	na	na	na	na	na	na
CDK1											na	na	na	na	na	na	na	na	TCONS_00034836:-1.90944	na	na	na	na	na
CFLAR	present										na	TCONS_00158655:1.67678	na	na	na	na	na	XLOC_048802:0.562044	TCONS_00158653:1.79769e+308, TCONS_00158655:2.0851, TCONS_00158662:1.40754	na	na	na	na	na
CHUK							present				na	na	na	na	na	na	na	na	na	na	na	na	na	na
CRADD											na	na	na	na	na	na	na	na	na	na	na	na	na	na
CYCS						present					na	na	na	na	TSS85479:0.175447	XLOC_085977:0.106117	XLOC_085977:0.081061	na	na	na	na	na	XLOC_085977:0.0429429	na
DAXX									present		na	TCONS_00266767:-1.79769e+308	na	na	TSS79907:0.0500907, TSS79908:0.0883143	XLOC_080804:0.092025	na	na	TCONS_00266767:-1.79769e+308, TCONS_00277298:3.47774	na	TSS79909:3.15488	TSS79908:0.0655722, TSS79909:0.326675	XLOC_080804:0.204972	na
DFFA											na	na	na	na	na	na	na	XLOC_002859:-0.629376	na	na	na	na	na	na
DFFB											na	na	na	na	na	na	na	XLOC_000089:-0.813681	TCONS_00000372:2.7825, TCONS_00000374:-1.51548, TCONS_00000376:-2.9197	na	na	na	na	na
DIABLO											na	TCONS_00066774:-3.34895, TCONS_00066777:1.79769e+308	na	TSS23134:-3.34895, TSS23138:1.79769e+308	TSS23131:0.112636, TSS23132:0.257219	XLOC_020207:0.172275	na	na	TCONS_00066774:-2.61627, TCONS_00066775:1.79769e+308	na	TSS23132:0.680507, TSS23133:-1.00847, TSS23134:-2.61627	TSS23131:0.0797536, TSS23132:0.291833	XLOC_020207:0.233534	na
ENDOG	present										na	na	na	na	na	na	na	XLOC_094945:-1.16162	TCONS_00311914:-1.16162	na	na	na	na	na
FADD											na	na	na	na	na	XLOC_014099:0.0367552	na	na	TCONS_00061969:3.342	na	TSS16939:3.342	na	XLOC_014099:0.153452	na
FAS	present										XLOC_010160:2.65452	TCONS_00035572:1.79769e+308, TCONS_00035577:-1.79769e+308	na	na	na	na	na	na	TCONS_00035563:2.93359	na	na	na	na	na
FASLG	present										na	na	na	na	na	na	na	na	na	na	na	na	na	na
GAS2											na	TCONS_00060857:-1.76663	na	na	na	na	na	XLOC_013647:-0.411875	TCONS_00047470:-1.52571, TCONS_00053357:-1.95624	na	na	na	na	na
HRAS	present										na	TCONS_00058999:2.39738	na	na	na	na	na	na	TCONS_00049511:-1.41331	na	na	na	na	na
HtrA2											na	na	na	na	na	na	na	na	na	na	na	na	na	na
IKBKB											na	na	na	na	na	na	na	na	TCONS_00299013:2.0615	na	na	na	na	na
IKBKE											na	na	na	na	TSS4933:0.0998483	na	na	XLOC_002248:1.51817, XLOC_008863:2.28471	TCONS_00007639:1.22099, TCONS_00007643:1.79769e+308, TCONS_00022202:1.8171, TCONS_00025288:2.28471	na	TSS4933:1.14614, TSS4934:1.80127, TSS4935:1.79769e+308	TSS4933:0.0910579	XLOC_002248:0.11739	na
IKBKG											XLOC_103795:1.99406	TCONS_00341618:1.99406	na	na	na	na	na	na	na	na	na	na	na	na
KRAS	present										na	na	na	na	na	na	na	na	na	na	na	na	na	na
LMNA											na	na	na	na	na	na	na	na	na	na	na	na	na	na
MAP2K1		present									XLOC_031024:2.87394	TCONS_00100522:2.87394	na	na	na	na	na	XLOC_031019:-2.16905, XLOC_031024:2.46976	TCONS_00099584:-2.16905, TCONS_00100522:2.46976	na	na	na	na	na
MAP2K2											na	TCONS_00139043:2.18261	na	na	na	na	na	na	TCONS_00139043:2.51193	na	na	na	na	na
MAP2K4											na	TCONS_00123959:-2.43504	na	na	na	na	na	na	na	na	na	na	na	na
MAP2K7					present	present					na	TCONS_00136287:2.48519	na	na	na	na	na	na	TCONS_00136287:2.31572	na	na	na	na	na
MAP3K14								present			na	na	na	na	na	na	na	XLOC_037348:0.970463	TCONS_00120095:1.37552, TCONS_00127849:-1.89213	na	na	na	na	na
MAP3K5											na	na	na	na	na	na	na	na	na	na	na	na	na	na
MAP4K4	present										na	TCONS_00156161:3.00871, TCONS_00172067:0.987556, TCONS_00177262:-3.5241, TCONS_00178474:1.6702	na	na	na	na	na	na	TCONS_00156156:1.51206, TCONS_00156159:1.79769e+308, TCONS_00156161:2.89549, TCONS_00172067:0.938424, TCONS_00177262:-2.96732	na	na	na	na	na
MAPK1	present						present				na	na	na	na	na	na	na	na	na	na	na	na	na	na
MAPK3											na	na	na	na	na	na	na	XLOC_033074:-0.705574	TCONS_00106211:-1.59245, TCONS_00106223:-1.79769e+308	na	na	na	na	na
MAPK8											XLOC_012251:1.96598	TCONS_00034665:2.57085, TCONS_00044412:-1.79769e+308, TCONS_00044805:1.96598, TCONS_00046411:-1.79769e+308	na	na	na	na	na	XLOC_009817:0.4763, XLOC_012254:1.52103	TCONS_00034665:2.02782, TCONS_00042541:1.68307, TCONS_00045732:1.84365, TCONS_00046131:1.52103, TCONS_00046411:-1.79769e+308	na	na	na	na	na
MCL1	present										na	na	na	TSS8948:1.09151	na	XLOC_004180:0.142904	na	XLOC_004180:1.31893	TCONS_00013776:6.73203, TCONS_00013777:2.09428, TCONS_00013778:1.84049	na	TSS8946:1.05383, TSS8947:2.09428, TSS8948:1.84049	TSS8946:0.36405	XLOC_004180:0.143475	na
MRAS	present										na	na	na	na	na	na	na	na	TCONS_00208238:1.83338	na	na	na	na	na
NAIP											XLOC_074207:1.79769e+308	TCONS_00245930:1.79769e+308	na	na	na	na	na	XLOC_074207:1.79769e+308	TCONS_00245930:1.79769e+308, TCONS_00245931:0.979032	na	na	na	na	na
NFKB1											na	TCONS_00230609:1.25104, TCONS_00238946:1.33776	na	na	na	na	na	XLOC_069364:1.22376	TCONS_00230609:2.73072, TCONS_00230615:1.16368, TCONS_00238946:2.36056, TCONS_00240758:1.21191	na	na	na	na	na
NFKB2											na	TCONS_00036030:1.5952	na	TSS12862:1.02087	TSS12861:0.27748, TSS12862:0.207404, TSS12863:0.0628005	XLOC_010317:0.0847615	na	XLOC_010317:1.90465	TCONS_00036030:1.86955, TCONS_00036031:1.82722, TCONS_00036032:1.79769e+308, TCONS_00036033:1.87822, TCONS_00036034:1.39674, TCONS_00036035:2.32264, TCONS_00036036:1.40378, TCONS_00042166:1.47756	na	TSS12861:1.71227, TSS12862:1.61838, TSS12863:1.97588, TSS12864:1.40378	TSS12861:0.197973, TSS12863:0.0969891	XLOC_010317:0.0572267	na
NFKBIA	present										na	na	na	na	na	na	na	XLOC_026480:1.7579	TCONS_00086468:1.91698, TCONS_00091493:1.62667	na	na	na	na	na
NFKBIB	present										na	TCONS_00152659:1.31807	na	na	na	na	na	XLOC_042679:0.896287	TCONS_00149162:2.52134, TCONS_00152659:2.27972	na	na	na	na	na
NFKBIE											na	na	na	na	na	na	na	XLOC_080963:1.62004	TCONS_00267296:1.36213, TCONS_00267297:2.46156, TCONS_00278167:1.96562	na	TSS80228:1.96562, TSS80229:1.38414	TSS80229:0.0531616	XLOC_080963:0.100238	na
NRAS											na	na	na	na	na	na	na	na	na	na	na	na	na	na
PARP1	present										na	TCONS_00030026:-4.71484	na	na	na	na	na	XLOC_005020:-0.6943	TCONS_00030026:-3.49213	na	na	na	na	na
PLCG1											na	na	na	na	na	na	na	XLOC_055434:-0.886096	TCONS_00181596:-1.28131, TCONS_00181598:-0.88154, TCONS_00181601:-1.60344, TCONS_00181602:-1.2243, TCONS_00181605:-1.35211	na	na	na	na	na
PLCG2											na	na	na	na	na	na	na	na	na	na	na	na	na	na
PRKCA				present							na	na	na	na	na	na	na	na	na	na	na	na	na	na
PRKCE	present										na	na	na	na	na	na	na	na	TCONS_00168966:-1.53573, TCONS_00177174:1.87602	na	na	na	na	na
PRKCQ											na	na	na	na	na	na	na	na	na	na	na	na	na	na
RAF1							present				na	na	na	na	na	na	na	na	na	na	na	na	na	na
REL											na	TCONS_00171942:2.28992, TCONS_00175953:2.22206	na	na	na	na	na	XLOC_047606:0.920636	TCONS_00154735:2.13281, TCONS_00154736:1.92399, TCONS_00177188:-1.61281, TCONS_00179774:1.99137	na	na	na	na	na
RELA											na	na	na	na	na	na	na	na	TCONS_00055405:3.52091	na	na	na	na	na
RELB											XLOC_042798:1.37811, XLOC_046359:3.38697, XLOC_046360:3.36619	TCONS_00137739:1.37507, TCONS_00144936:1.83284, TCONS_00146817:3.38697, TCONS_00146818:3.36619	na	na	na	na	na	XLOC_042798:2.93788, XLOC_046358:2.13863, XLOC_046359:3.80029, XLOC_046360:4.16428, XLOC_046361:2.69642, XLOC_046362:2.87047	TCONS_00137738:2.48281, TCONS_00137739:2.74793, TCONS_00137740:1.96749, TCONS_00137742:2.27746, TCONS_00144936:3.49592, TCONS_00146817:3.80029, TCONS_00146818:4.16428, TCONS_00146819:2.69642, TCONS_00146820:2.87047, TCONS_00149930:2.13863, TCONS_00151439:3.16115	na	na	na	na	na
RIPK1											na	na	na	na	na	na	na	na	TCONS_00261306:-2.46721	na	na	na	na	na
ROCK1											na	TCONS_00134344:-2.41885, TCONS_00135508:-3.70896, TCONS_00135510:1.31621	na	na	na	na	na	na	TCONS_00131960:1.34093, TCONS_00133052:1.35342, TCONS_00135510:2.01195	na	na	na	na	na
RPS6KA1	present										na	na	na	na	na	na	na	XLOC_000422:-0.921186	TCONS_00001534:-2.10154, TCONS_00001536:-1.01411, TCONS_00029320:-1.2057	na	na	na	na	na
RRAS	present										na	na	na	na	na	na	na	na	na	na	na	na	na	na
RRAS2											na	na	na	na	na	na	na	na	TCONS_00062061:2.11243	na	na	na	na	na
SPTAN1										present	na	na	na	na	na	na	na	na	na	na	na	na	na	na
TANK											na	na	na	na	na	na	na	XLOC_048514:0.549869	TCONS_00157561:1.03583, TCONS_00157569:3.30738, TCONS_00174299:1.43599	na	na	na	na	na
TBK1								present			na	TCONS_00068249:-2.04682, TCONS_00075578:2.47517	na	na	na	na	na	XLOC_018850:0.611706	TCONS_00075578:3.25444	na	na	na	na	na
TNF	present					present					na	na	na	na	na	na	na	XLOC_079309:4.53575	TCONS_00262409:4.96718	na	TSS77099:4.53575	TSS77099:0.344661	na	na
TNFRSF10A											na	na	na	na	na	na	na	na	na	na	na	na	na	na
TNFRSF10B										present	na	na	na	na	na	na	na	XLOC_091154:1.39644	TCONS_00300331:1.38149, TCONS_00300332:1.49202	na	na	na	na	na
TNFRSF1A											na	na	na	na	na	na	na	na	na	na	na	na	na	na
TNFRSF1B											na	na	na	na	TSS519:0.456916	na	na	na	na	na	na	TSS519:0.402936	na	na
TNFRSF21											na	na	na	na	na	na	na	na	na	na	na	na	na	na
TNFRSF25		present									na	na	na	na	na	na	na	XLOC_002817:-1.09235	TCONS_00009448:-2.01781, TCONS_00009450:-2.70058, TCONS_00019800:-1.68047	na	na	na	na	na
TNFSF10	present										na	na	na	na	na	na	na	XLOC_064814:-1.12499	na	na	na	na	na	na
TNFSF12	present										na	TCONS_00115689:-1.64249	na	na	na	na	na	XLOC_035741:-1.3535	TCONS_00115689:-3.10142, TCONS_00115690:-1.79769e+308, TCONS_00115693:-3.08456	na	na	na	na	na
TNFSF15											na	na	na	na	na	na	na	na	na	na	na	na	na	na
TP53											na	TCONS_00118634:1.79769e+308, TCONS_00118637:-1.79769e+308	na	na	na	na	na	na	TCONS_00118634:1.79769e+308, TCONS_00118635:1.01258, TCONS_00118636:1.47726, TCONS_00118637:-1.79769e+308, TCONS_00118638:-1.28195, TCONS_00118640:-2.21951	na	na	na	na	na
TRADD	present	present									na	na	na	na	na	na	na	na	na	na	na	na	na	na
TRAF2											na	na	na	na	na	na	na	na	TCONS_00312497:1.6135	na	na	na	na	na
XIAP											na	TCONS_00334514:1.70939	na	na	na	na	na	XLOC_101382:0.842573	TCONS_00334514:2.02893, TCONS_00334518:1.0274	na	na	na	na	na
References
10. Krishnan MN, Ng A, Sukumaran B, Gilfoy FD, Uchil PD, et al. (2008) RNA interference screen for human genes associated with West Nile virus infection. Nature 455: 242-245.
11. Sessions OM, Barrows NJ, Souza-Neto JA, Robinson TJ, Hershey CL, et al. (2009) Discovery of insect and human dengue virus host factors. Nature 458: 1047-1050.
12. Balas C, Kennel A, Deauvieau F, Sodoyer R, Arnaud-Barbe N, et al. (2011) Different innate signatures induced in human monocyte-derived dendritic cells by wild-type dengue 3 virus, attenuated but reactogenic dengue 3 vaccine virus, or attenuated nonreactogenic dengue 1-4 vaccine virus strains. The Journal of infectious diseases 203: 103-108.
13. Becerra A, Warke RV, Martin K, Xhaja K, de Bosch N, et al. (2009) Gene expression profiling of dengue infected human primary cells identifies secreted mediators in vivo. Journal of medical virology 81: 1403-1411.
14. Conceicao TM, El-Bacha T, Villas-Boas CS, Coello G, Ramirez J, et al. (2010) Gene expression analysis during dengue virus infection in HepG2 cells reveals virus control of innate immune response. The Journal of infection 60: 65-75.
15. Fink J, Gu F, Ling L, Tolfvenstam T, Olfat F, et al. (2007) Host gene expression profiling of dengue virus infection in cell lines and patients. PLoS Negl Trop Dis 1: e86.
16. Hoang LT, Lynn DJ, Henn M, Birren BW, Lennon NJ, et al. (2010) The early whole-blood transcriptional signature of dengue virus and features associated with progression to dengue shock syndrome in Vietnamese children and young adults. Journal of virology 84: 12982-12994.
17. Liew KJ, Chow VT (2006) Microarray and real-time RT-PCR analyses of a novel set of differentially expressed human genes in ECV304 endothelial-like cells infected with dengue virus type 2. Journal of virological methods 131: 47-57.
18. Loke P, Hammond SN, Leung JM, Kim CC, Batra S, et al. (2010) Gene expression patterns of dengue virus-infected children from nicaragua reveal a distinct signature of increased metabolism. PLoS Negl Trop Dis 4: e710.
19. Long HT, Hibberd ML, Hien TT, Dung NM, Van Ngoc T, et al. (2009) Patterns of gene transcript abundance in the blood of children with severe or uncomplicated dengue highlight differences in disease evolution and host response to dengue virus infection. J Infect Dis 199: 537-546.
20. Moreno-Altamirano MM, Romano M, Legorreta-Herrera M, Sanchez-Garcia FJ, Colston MJ (2004) Gene expression in human macrophages infected with dengue virus serotype-2. Scandinavian journal of immunology 60: 631-638.
21. Nascimento EJ, Braga-Neto U, Calzavara-Silva CE, Gomes AL, Abath FG, et al. (2009) Gene expression profiling during early acute febrile stage of dengue infection can predict the disease outcome. PloS one 4: e7892.
22. Nasirudeen AM, Liu DX (2009) Gene expression profiling by microarray analysis reveals an important role for caspase-1 in dengue virus-induced p53-mediated apoptosis. Journal of medical virology 81: 1069-1081.
23. Silveira GF, Meyer F, Delfraro A, Mosimann AL, Coluchi N, et al. (2011) Dengue virus type 3 isolated from a fatal case with visceral complications induces enhanced proinflammatory responses and apoptosis of human dendritic cells. Journal of virology 85: 5374-5383.
24. Simmons CP, Popper S, Dolocek C, Chau TN, Griffiths M, et al. (2007) Patterns of host genome-wide gene transcript abundance in the peripheral blood of patients with acute dengue hemorrhagic fever. J Infect Dis 195: 1097-1107.
25. Tolfvenstam T, Lindblom A, Schreiber MJ, Ling L, Chow A, et al. (2011) Characterization of early host responses in adults with dengue disease. BMC infectious diseases 11: 209.
26. Ubol S, Masrinoul P, Chaijaruwanich J, Kalayanarooj S, Charoensirisuthikul T, et al. (2008) Differences in global gene expression in peripheral blood mononuclear cells indicate a significant role of the innate responses in progression of dengue fever but not dengue hemorrhagic fever. J Infect Dis 197: 1459-1467.
27. Umareddy I, Pluquet O, Wang QY, Vasudevan SG, Chevet E, et al. (2007) Dengue virus serotype infection specifies the activation of the unfolded protein response. Virol J 4: 91.
28. Villas-Boas CS, Conceicao TM, Ramirez J, Santoro AB, Da Poian AT, et al. (2009) Dengue virus-induced regulation of the host cell translational machinery. Brazilian journal of medical and biological research : Revista brasileira de pesquisas medicas e biologicas / Sociedade Brasileira de Biofisica [et al] 42: 1020-1026.
29. Warke RV, Xhaja K, Martin KJ, Fournier MF, Shaw SK, et al. (2003) Dengue virus induces novel changes in gene expression of human umbilical vein endothelial cells. J Virol 77: 11822-11832.
44. Jamison SF (Unpublished) DENV Screen Human.
45. Le Breton M, Meyniel-Schicklin L, Deloire A, Coutard B, Canard B, et al. (2011) Flavivirus NS3 and NS5 proteins interaction network: a high-throughput yeast two-hybrid screen. BMC Microbiol 11: 234.
46. LeSommer C, Barrows, N.J., Garcia-Blanco, M.A. (Unpublished) YFV Screen.
47. Li Q, Brass AL, Ng A, Hu Z, Xavier RJ, et al. (2009) A genome-wide genetic screen for host factors required for hepatitis C virus propagation. Proceedings of the National Academy of Sciences of the United States of America 106: 16410-16415.
48. Tai AW, Benita Y, Peng LF, Kim SS, Sakamoto N, et al. (2009) A functional genomic screen identifies cellular cofactors of hepatitis C virus replication. Cell host & microbe 5: 298-307.
49. Ward AM, Bidet K, Yinglin A, Ler SG, Hogue K, et al. (2011) Quantitative mass spectrometry of DENV-2 RNA-interacting proteins reveals that the DEAD-box RNA helicase DDX6 binds the DB1 and DB2 3' UTR structures. RNA Biol 8: 1173-1186.
