# Supplementary material for: Host Cell Transcriptome Profile during Wild-Type and Attenuated Dengue Virus Infection
Source: PLoS Negl Trop Dis. 2013 Mar 14;7(3):e2107. doi: 10.1371/journal.pntd.0002107 (PMC3597485; doi:10.1371/journal.pntd.0002107)
Supplement: Table S4 — Cross-platform analysis of the autophagy pathway. Members of the autophagy pathway were interrogated for their appearance in an RNAi screen for Flaviviridae host factors [10], [11], [48], [49], [51] (Jamison and Garcia-Blanco, unpublished data), direct interaction with DENV gene products [47], [50] and differential regulation in a microarray study [12]–[29]. Differential regulation following infection with DENV1-16007 and/or DENV1-PDK13 was also interrogated for each member of these pathways with the Cuffdiff values from the current experiment recorded in each of the corresponding columns. (XLS) [file pntd.0002107.s005.xls]

## Sheet: Table S4
Table S4 - Autophagy																		Control vs PDK13
											ln(fold change)				sqrt(JS)			ln(fold change)				sqrt(JS)
Hugo name	Microarray	DENV screen (Hs)	DENV screen (Dm)	YFV screen	WNV screen (Published)	WNV screen (Unpublished)	HCV-virus screen	HCV-replicon screen	DENV UTR-BP's	DENV-Y2H	Gene	Isoform	CDS	TSS	Splicing	Promoter	CDS	Gene	Isoform	CDS	TSS	Splicing	Promoter	CDS
AKT1S1		present									na	na	na	na	na	na	na	na	na	na	na	na	na	na
AMBRA1											na	TCONS_00047713:-1.10265	na	na	na	na	na	XLOC_013754:-0.817218, XLOC_014911:0.529833	TCONS_00047713:-2.01942, TCONS_00055361:1.47376, TCONS_00058783:-0.757634, TCONS_00059038:0.882352, TCONS_00059039:1.23758	na	na	na	na	na
ATG10											na	na	na	na	na	na	na	na	na	na	na	na	na	na
ATG12											na	na	na	na	na	na	na	na	TCONS_00251353:1.87064	na	na	na	na	na
ATG13											na	na	na	na	na	na	na	na	na	na	na	na	na	na
ATG14											na	na	na	na	na	na	na	na	na	na	na	na	na	na
ATG16L1											na	na	na	na	na	na	na	na	TCONS_00160054:1.16536, TCONS_00160056:2.64908	na	na	na	na	na
ATG2A											na	TCONS_00057788:-1.80584, TCONS_00057790:2.16905	na	na	na	na	na	na	TCONS_00050879:1.79769e+308, TCONS_00050880:-1.79769e+308, TCONS_00057789:1.8887	na	na	na	na	na
ATG2B											na	TCONS_00087193:2.15708	na	na	na	na	na	XLOC_026841:0.729785	TCONS_00087193:2.41564, TCONS_00087196:1.70547, TCONS_00089479:-1.79769e+308	na	na	na	na	na
ATG3											na	TCONS_00224315:-2.28835, TCONS_00227679:-1.79769e+308	na	TSS64413:-1.79769e+308, TSS64414:-2.28835	na	XLOC_064302:0.28563	na	XLOC_064302:0.476954	TCONS_00221020:1.52526, TCONS_00227679:-1.79769e+308	na	TSS64413:-1.79769e+308, TSS64415:1.52526	na	XLOC_064302:0.290043	na
ATG4A											na	TCONS_00334256:-4.28999	na	na	na	na	na	XLOC_103514:1.98344	TCONS_00342504:1.98344	na	na	na	na	na
ATG4B											na	na	na	na	na	na	na	na	TCONS_00160552:-1.79769e+308, TCONS_00160555:1.93454, TCONS_00160562:2.23417	na	na	na	na	na
ATG4C											na	TCONS_00003208:-2.25122	na	TSS2084:-2.25122	na	XLOC_000900:0.207019	na	na	na	na	na	TSS2085:0.175454	XLOC_000900:0.186164	na
ATG4D											na	na	na	na	na	na	na	na	na	na	na	na	na	na
ATG5		present									na	TCONS_00276512:-3.48757	na	na	na	na	na	na	TCONS_00268137:1.73355, TCONS_00276512:-1.62928	na	na	na	na	na
ATG7											na	na	na	na	na	na	na	na	na	na	na	na	na	na
ATG9A											na	na	na	na	na	na	na	na	na	na	na	na	na	na
ATG9B											na	TCONS_00288165:-2.57198	na	TSS87769:-2.57198	TSS87764:0.832555, TSS87763:0.366799	XLOC_087149:0.229945	na	na	TCONS_00288153:-4.43944, TCONS_00288157:-1.79769e+308, TCONS_00288159:-0.558948, TCONS_00288163:1.79769e+308	na	TSS87760:-4.43944, TSS87764:-1.79769e+308, TSS87766:-0.558948, TSS87769:-3.87809	TSS87769:0.832555, TSS87763:0.309374	XLOC_087149:0.528996	na
BCL2											na	na	na	na	na	na	na	na	na	na	na	na	na	na
BECN1											na	na	na	na	na	na	na	na	na	na	na	na	na	na
C12orf44											na	na	na	na	na	na	na	na	na	na	na	na	na	na
DDIT3	present										XLOC_019809:1.55027	TCONS_00066000:1.55027	na	na	na	na	na	XLOC_019809:2.64224	TCONS_00066000:2.64224	na	na	na	na	na
GABARAP	present										na	na	na	na	TSS35519:0.0537948	XLOC_036801:0.0410895	na	na	na	na	na	TSS35519:0.0392364	XLOC_036801:0.0385457	na
GABARAPL2											na	TCONS_00110067:2.531	na	na	TSS31424:0.11487	na	na	na	TCONS_00110067:2.00544	na	na	TSS31424:0.0794438	na	na
KIAA0226											XLOC_068586:-0.229398	TCONS_00222282:1.79769e+308, TCONS_00226226:-1.79769e+308	na	na	na	na	na	na	na	na	na	na	na	na
LAMP1											na	na	na	na	TSS24297:0.0985156	XLOC_023665:0.05135	na	na	TCONS_00078639:-1.34565	na	TSS24301:-1.34565	TSS24297:0.0506363	XLOC_023665:0.094326	na
MAP1LC3A											na	na	na	na	na	XLOC_055359:0.224709	na	na	na	na	TSS52585:2.17497	na	XLOC_055359:0.190186	na
MTOR	present										na	na	na	na	na	na	na	na	na	na	na	na	na	na
PIK3C3											na	TCONS_00131470:1.60731, TCONS_00135080:1.92448	na	na	na	na	na	XLOC_040567:0.574728	TCONS_00131469:-1.70953, TCONS_00131470:2.55249, TCONS_00135080:3.41156, TCONS_00135433:2.56007, TCONS_00135741:1.66218	na	na	na	na	na
PIK3R4											na	TCONS_00214060:1.80887, TCONS_00221058:2.83548, TCONS_00222796:1.79769e+308	na	TSS64929:1.80887, TSS64933:1.79769e+308, TSS64934:2.83548	na	XLOC_064477:0.364531	na	na	TCONS_00214058:-1.79769e+308, TCONS_00214060:2.27349, TCONS_00221057:-1.79769e+308, TCONS_00221058:1.89414, TCONS_00222796:1.79769e+308	na	TSS64931:-1.79769e+308, TSS64929:2.27349, TSS64933:1.79769e+308, TSS64934:1.89414	TSS64927:0.241851	XLOC_064477:0.342842	na
RB1CC1						present					na	TCONS_00300661:2.38506, TCONS_00300662:1.79769e+308, TCONS_00304010:-2.1138, TCONS_00307424:2.02943	na	na	na	na	na	XLOC_091327:1.2876	TCONS_00302909:1.69583, TCONS_00304009:1.48515, TCONS_00304010:1.33967, TCONS_00308182:1.11591	na	na	na	na	na
RPTOR											na	na	na	na	na	na	na	na	na	na	na	na	na	na
ULK1						present					na	TCONS_00068459:2.23289	na	na	na	na	na	na	TCONS_00068459:2.4913, TCONS_00076761:1.79769e+308	na	na	na	na	na
ULK2											na	na	na	na	na	na	na	na	na	na	na	na	na	na
UVRAG											na	na	na	na	na	na	na	XLOC_014166:0.763553	na	na	na	na	na	na
VMP1	present										na	na	na	na	na	na	na	na	na	na	na	na	na	na
WIPI1											na	na	na	na	na	na	na	XLOC_037620:0.678096	TCONS_00120766:1.06881	na	na	na	na	na
WIPI2											na	TCONS_00278715:2.91106	na	na	TSS81954:0.137223, TSS81956:0.0387532	XLOC_084397:0.0911639	na	na	na	na	na	TSS81954:0.151096, TSS81956:0.0454807	XLOC_084397:0.0560315	na
ZFYVE1											na	na	na	na	na	na	na	na	TCONS_00086869:2.0799	na	TSS27129:2.0799	TSS27128:0.127118	XLOC_026697:0.10514	na
References
10. Krishnan MN, Ng A, Sukumaran B, Gilfoy FD, Uchil PD, et al. (2008) RNA interference screen for human genes associated with West Nile virus infection. Nature 455: 242-245.
11. Sessions OM, Barrows NJ, Souza-Neto JA, Robinson TJ, Hershey CL, et al. (2009) Discovery of insect and human dengue virus host factors. Nature 458: 1047-1050.
12. Balas C, Kennel A, Deauvieau F, Sodoyer R, Arnaud-Barbe N, et al. (2011) Different innate signatures induced in human monocyte-derived dendritic cells by wild-type dengue 3 virus, attenuated but reactogenic dengue 3 vaccine virus, or attenuated nonreactogenic dengue 1-4 vaccine virus strains. The Journal of infectious diseases 203: 103-108.
13. Becerra A, Warke RV, Martin K, Xhaja K, de Bosch N, et al. (2009) Gene expression profiling of dengue infected human primary cells identifies secreted mediators in vivo. Journal of medical virology 81: 1403-1411.
14. Conceicao TM, El-Bacha T, Villas-Boas CS, Coello G, Ramirez J, et al. (2010) Gene expression analysis during dengue virus infection in HepG2 cells reveals virus control of innate immune response. The Journal of infection 60: 65-75.
15. Fink J, Gu F, Ling L, Tolfvenstam T, Olfat F, et al. (2007) Host gene expression profiling of dengue virus infection in cell lines and patients. PLoS Negl Trop Dis 1: e86.
16. Hoang LT, Lynn DJ, Henn M, Birren BW, Lennon NJ, et al. (2010) The early whole-blood transcriptional signature of dengue virus and features associated with progression to dengue shock syndrome in Vietnamese children and young adults. Journal of virology 84: 12982-12994.
17. Liew KJ, Chow VT (2006) Microarray and real-time RT-PCR analyses of a novel set of differentially expressed human genes in ECV304 endothelial-like cells infected with dengue virus type 2. Journal of virological methods 131: 47-57.
18. Loke P, Hammond SN, Leung JM, Kim CC, Batra S, et al. (2010) Gene expression patterns of dengue virus-infected children from nicaragua reveal a distinct signature of increased metabolism. PLoS Negl Trop Dis 4: e710.
19. Long HT, Hibberd ML, Hien TT, Dung NM, Van Ngoc T, et al. (2009) Patterns of gene transcript abundance in the blood of children with severe or uncomplicated dengue highlight differences in disease evolution and host response to dengue virus infection. J Infect Dis 199: 537-546.
20. Moreno-Altamirano MM, Romano M, Legorreta-Herrera M, Sanchez-Garcia FJ, Colston MJ (2004) Gene expression in human macrophages infected with dengue virus serotype-2. Scandinavian journal of immunology 60: 631-638.
21. Nascimento EJ, Braga-Neto U, Calzavara-Silva CE, Gomes AL, Abath FG, et al. (2009) Gene expression profiling during early acute febrile stage of dengue infection can predict the disease outcome. PloS one 4: e7892.
22. Nasirudeen AM, Liu DX (2009) Gene expression profiling by microarray analysis reveals an important role for caspase-1 in dengue virus-induced p53-mediated apoptosis. Journal of medical virology 81: 1069-1081.
23. Silveira GF, Meyer F, Delfraro A, Mosimann AL, Coluchi N, et al. (2011) Dengue virus type 3 isolated from a fatal case with visceral complications induces enhanced proinflammatory responses and apoptosis of human dendritic cells. Journal of virology 85: 5374-5383.
24. Simmons CP, Popper S, Dolocek C, Chau TN, Griffiths M, et al. (2007) Patterns of host genome-wide gene transcript abundance in the peripheral blood of patients with acute dengue hemorrhagic fever. J Infect Dis 195: 1097-1107.
25. Tolfvenstam T, Lindblom A, Schreiber MJ, Ling L, Chow A, et al. (2011) Characterization of early host responses in adults with dengue disease. BMC infectious diseases 11: 209.
26. Ubol S, Masrinoul P, Chaijaruwanich J, Kalayanarooj S, Charoensirisuthikul T, et al. (2008) Differences in global gene expression in peripheral blood mononuclear cells indicate a significant role of the innate responses in progression of dengue fever but not dengue hemorrhagic fever. J Infect Dis 197: 1459-1467.
27. Umareddy I, Pluquet O, Wang QY, Vasudevan SG, Chevet E, et al. (2007) Dengue virus serotype infection specifies the activation of the unfolded protein response. Virol J 4: 91.
28. Villas-Boas CS, Conceicao TM, Ramirez J, Santoro AB, Da Poian AT, et al. (2009) Dengue virus-induced regulation of the host cell translational machinery. Brazilian journal of medical and biological research : Revista brasileira de pesquisas medicas e biologicas / Sociedade Brasileira de Biofisica [et al] 42: 1020-1026.
29. Warke RV, Xhaja K, Martin KJ, Fournier MF, Shaw SK, et al. (2003) Dengue virus induces novel changes in gene expression of human umbilical vein endothelial cells. J Virol 77: 11822-11832.
44. Jamison SF (Unpublished) DENV Screen Human.
45. Le Breton M, Meyniel-Schicklin L, Deloire A, Coutard B, Canard B, et al. (2011) Flavivirus NS3 and NS5 proteins interaction network: a high-throughput yeast two-hybrid screen. BMC Microbiol 11: 234.
46. LeSommer C, Barrows, N.J., Garcia-Blanco, M.A. (Unpublished) YFV Screen.
47. Li Q, Brass AL, Ng A, Hu Z, Xavier RJ, et al. (2009) A genome-wide genetic screen for host factors required for hepatitis C virus propagation. Proceedings of the National Academy of Sciences of the United States of America 106: 16410-16415.
48. Tai AW, Benita Y, Peng LF, Kim SS, Sakamoto N, et al. (2009) A functional genomic screen identifies cellular cofactors of hepatitis C virus replication. Cell host & microbe 5: 298-307.
49. Ward AM, Bidet K, Yinglin A, Ler SG, Hogue K, et al. (2011) Quantitative mass spectrometry of DENV-2 RNA-interacting proteins reveals that the DEAD-box RNA helicase DDX6 binds the DB1 and DB2 3' UTR structures. RNA Biol 8: 1173-1186.
