# Supplementary material for: Host Cell Transcriptome Profile during Wild-Type and Attenuated Dengue Virus Infection
Source: PLoS Negl Trop Dis. 2013 Mar 14;7(3):e2107. doi: 10.1371/journal.pntd.0002107 (PMC3597485; doi:10.1371/journal.pntd.0002107)
Supplement: Table S5 — Cross-platform analysis of the clathrin-mediated endocytosis pathway. Members of the clathrin-mediated endocytosis pathway were interrogated for their appearance in an RNAi screen for Flaviviridae host factors [10], [11], [48], [49], [51] (Jamison and Garcia-Blanco, unpublished data), direct interaction with DENV gene products [47], [50] and differential regulation in a microarray study [12]–[29]. Differential regulation following infection with DENV1-16007 and/or DENV1-PDK13 was also interrogated for each member of these pathways with the Cuffdiff values from the current experiment recorded in each of the corresponding columns. (XLS) [file pntd.0002107.s006.xls]

## Sheet: Table S5
Table S5 - Clathrin-Mediated Endocytosis																		Control vs PDK13
											ln(fold change)				sqrt(JS)			ln(fold change)				sqrt(JS)
Hugo name	Microarray	DENV screen (Hs)	DENV screen (Dm)	YFV screen	WNV screen (Published)	WNV screen (Unpublished)	HCV-virus screen	HCV-replicon screen	DENV UTR-BP's	DENV-Y2H	Gene	Isoform	CDS	TSS	Splicing	Promoter	CDS	Gene	Isoform	CDS	TSS	Splicing	Promoter	CDS
AAK1											na	na	na	na	na	na	na	na	na	na	na	na	na	na
ACTA1											na	TCONS_00016687:-1.87337	na	TSS10828:-1.87337	TSS10829:0.408262	XLOC_005087:0.371943	na	na	na	na	na	TSS10829:0.429072	na	na
ACTA2	present										na	TCONS_00038949:1.79769e+308	na	na	na	na	na	na	TCONS_00038944:-2.37569	na	na	na	na	na
ACTB											XLOC_085853:-0.299206	TCONS_00283952:-0.227968, TCONS_00283954:-1.77443, TCONS_00283955:-1.1335, TCONS_00283958:0.873412, TCONS_00290223:-0.512777	na	na	na	na	na	XLOC_085853:-1.26385	TCONS_00283952:-1.15878, TCONS_00283953:1.9709, TCONS_00283954:-2.21842, TCONS_00283955:-1.44916, TCONS_00283956:-1.29731, TCONS_00283958:-0.771734, TCONS_00283959:-2.51592, TCONS_00290223:-1.35453, TCONS_00293788:-1.43828	na	na	na	na	na
ACTC1											na	na	na	na	na	na	na	na	na	na	na	na	na	na
ACTG1											XLOC_037770:-0.607096	TCONS_00130797:-0.609393	na	na	na	na	na	XLOC_037770:-1.60009	TCONS_00121154:-1.45266, TCONS_00125207:-1.70872, TCONS_00130797:-1.49587, TCONS_00130798:-2.52639	na	na	na	na	na
ACTG2											na	na	na	na	na	na	na	na	na	na	na	na	na	na
ACTR2											na	na	na	na	na	na	na	na	TCONS_00154935:-1.99161	na	na	na	na	na
ACTR3											na	na	na	na	na	na	na	na	TCONS_00171277:-3.20066, TCONS_00176062:4.2716	na	na	na	na	na
AMPH					present	present					na	na	na	na	na	na	na	na	na	na	na	na	na	na
AP1B1											na	na	na	na	TSS58016:0.0270918, TSS58017:0.0851142	XLOC_060102:0.0798057	na	na	TCONS_00197653:-3.68913, TCONS_00197661:4.33595	na	TSS58020:4.33595	TSS58016:0.119519, TSS58017:0.141572	XLOC_060102:0.133064	na
AP1G2											na	na	na	na	na	na	na	na	na	na	na	na	na	na
AP2A1	present										na	TCONS_00150320:-1.79769e+308	na	TSS40514:-1.79769e+308	TSS40512:0.0552286	XLOC_042904:0.203537	na	XLOC_042904:-0.733737	TCONS_00147462:-0.940637, TCONS_00147463:-3.49986, TCONS_00150320:-2.51734, TCONS_00152709:-2.17904	na	TSS40512:-0.827857, TSS40514:-2.51734, TSS40515:-3.49986	TSS40512:0.0802868	XLOC_042904:0.189054	na
AP2A2											na	na	na	na	na	na	na	na	TCONS_00046857:-1.79769e+308, TCONS_00046859:-1.79769e+308, TCONS_00053276:-1.79769e+308, TCONS_00054979:-1.79769e+308, TCONS_00061817:1.65721	na	na	na	na	na
AP2B1											na	na	na	na	na	na	na	na	TCONS_00116619:-1.43855	na	na	na	na	na
AP2M1											na	na	na	na	na	na	na	na	na	na	na	na	na	na
AP2S1											na	na	na	na	na	XLOC_043923:0.0139389	na	XLOC_043923:-0.809139	TCONS_00140694:-0.774648	na	TSS42576:-0.775952, TSS42577:-0.932687	na	XLOC_043923:0.0226296	na
ARF6											na	na	na	na	na	XLOC_025812:0.0806366	na	na	na	na	na	na	na	na
ARPC1A	present										na	na	na	na	na	na	na	na	na	na	na	na	na	na
ARPC1B											na	na	na	na	na	na	na	na	na	na	na	na	na	na
ARPC2	present										na	na	na	TSS46883:-1.78869	TSS46880:0.0421327, TSS46882:0.202577	XLOC_048959:0.038336	na	na	TCONS_00177426:1.39756, TCONS_00179920:0.957668, TCONS_00179921:-1.08278	na	TSS46884:1.00531	TSS46880:0.106642, TSS46882:0.282902, TSS46883:0.32802	XLOC_048959:0.0686979	na
ARPC3											na	TCONS_00073902:-2.95155	na	na	na	na	na	XLOC_020105:-0.650562	TCONS_00066543:-2.46811, TCONS_00066544:2.26741, TCONS_00066547:-1.32899	na	na	na	na	na
ARPC4											na	na	na	na	na	na	na	na	na	na	na	na	na	na
ARPC5											na	TCONS_00015535:1.87029	na	na	TSS10010:0.0649906	XLOC_004649:0.0128497	na	XLOC_004649:-0.754276	TCONS_00015532:-1.18528	na	TSS10010:-0.759119	TSS10010:0.120662	XLOC_004649:0.0131914	na
ARPC5L	present										na	na	na	na	na	na	na	na	na	na	na	na	na	na
ARRB1											na	TCONS_00053929:-1.93594	na	na	na	na	na	XLOC_015279:-0.669038	TCONS_00053928:-1.57642	na	na	na	na	na
ARRB2	present										na	TCONS_00122283:-1.79741, TCONS_00123900:-2.69186	na	na	na	na	na	XLOC_035681:-0.510526	TCONS_00115549:-3.04351, TCONS_00122283:-2.44602, TCONS_00130433:-1.79769e+308	na	na	na	na	na
ATM											na	na	na	na	na	na	na	XLOC_014322:0.561165	TCONS_00061016:1.39146	na	na	na	na	na
CBL		present									na	na	na	na	na	na	na	na	TCONS_00049223:1.04885	na	na	na	na	na
CD1AP											na	na	na	na	na	na	na	na	na	na	na	na	na	na
CDC42								present			na	TCONS_00001253:1.64945	na	na	na	na	na	XLOC_000340:-0.745116	TCONS_00001252:-1.73247, TCONS_00001253:2.13495, TCONS_00029305:-1.32769	na	na	na	na	na
CHP											na	na	na	na	na	na	na	na	na	na	na	na	na	na
CLTA											na	na	na	na	na	na	na	na	na	na	na	na	na	na
CLTB											na	na	na	na	na	na	na	na	na	na	na	na	na	na
CLTC											na	na	na	na	na	XLOC_036409:0.0381545	na	na	TCONS_00117697:1.70038, TCONS_00117700:1.37017	na	TSS34770:1.37017	TSS34769:0.0209182	XLOC_036409:0.125366	na
CLTCL1											na	na	na	na	na	na	na	XLOC_059292:-1.25306	na	na	na	na	na	na
CSNK2A1					present						na	na	na	na	na	na	na	na	TCONS_00182610:-1.79769e+308, TCONS_00185997:1.25044, TCONS_00189449:-2.0506	na	na	na	na	na
CSNK2A2											na	na	na	na	na	na	na	na	TCONS_00111419:1.38974, TCONS_00113513:2.09462	na	na	na	na	na
CSNK2B											na	na	na	na	na	na	na	na	na	na	na	na	na	na
CTTN	present										na	na	na	na	na	na	na	na	na	na	na	na	na	na
DAB2	present										na	na	na	na	na	na	na	XLOC_075461:1.37144	TCONS_00249862:1.52215, TCONS_00249863:1.24018, TCONS_00249865:2.0436, TCONS_00249867:2.74181	na	na	na	na	na
DNM1						present					na	na	na	na	na	na	na	na	na	na	na	na	na	na
DNM1L	present										na	TCONS_00063128:2.60899, TCONS_00075803:-1.79769e+308	na	na	na	na	na	na	TCONS_00063128:2.93714, TCONS_00063131:1.52231, TCONS_00073531:1.75206	na	na	na	na	na
DNM2		present		present							na	na	na	na	na	na	na	na	TCONS_00136437:-1.04319	na	na	na	na	na
DNM3											na	TCONS_00029580:-2.87801, TCONS_00029581:2.49022	na	na	na	na	na	na	TCONS_00006709:-1.79769e+308	na	na	na	na	na
EEA1											XLOC_019968:1.74057	TCONS_00066288:1.98314, TCONS_00068681:-3.23408, TCONS_00071051:1.74057, TCONS_00145001:-1.67871	na	na	na	na	na	XLOC_019967:1.3525, XLOC_019968:-0.473468	TCONS_00066287:2.27787, TCONS_00066288:2.91178, TCONS_00068681:-1.79769e+308, TCONS_00071050:-2.12569, TCONS_00071051:-0.473468, TCONS_00074860:1.7018	na	na	na	na	na
EPHB2		present		present							na	na	na	na	na	na	na	XLOC_000350:-0.946466	na	na	na	na	na	na
EPN1											na	na	na	na	na	na	na	XLOC_043095:-0.743363	TCONS_00145001:-1.55871, TCONS_00145002:-1.23579	na	na	na	na	na
Eps15											na	na	na	na	na	na	na	na	na	na	na	na	na	na
F2R											na	na	na	na	na	na	na	na	na	na	na	na	na	na
GAK											na	na	na	na	na	na	na	na	na	na	na	na	na	na
GRB2											na	na	na	na	na	na	na	na	TCONS_00120902:-3.04318	na	na	na	na	na
HGS											na	TCONS_00118241:1.85607	na	na	na	na	na	na	TCONS_00118241:2.542	na	na	na	na	na
HIP1											na	na	na	na	na	na	na	na	na	na	na	na	na	na
HIP1R		present									na	na	na	na	na	na	na	na	TCONS_00064610:2.09206	na	na	na	na	na
HSPA8											XLOC_015571:-0.721017	TCONS_00051853:-0.586406, TCONS_00051855:-5.84877, TCONS_00057882:-0.92143	na	na	na	na	na	XLOC_015571:-1.77378	TCONS_00051853:-1.63474, TCONS_00051855:-1.79769e+308, TCONS_00056346:-1.60118, TCONS_00057882:-1.98821	na	na	na	na	na
ITGA5	present										na	na	na	na	na	na	na	na	na	na	na	na	na	na
ITGB1											na	TCONS_00037607:2.81726, TCONS_00037611:-2.11844, TCONS_00037612:1.33317, TCONS_00041273:-1.80484, TCONS_00042258:1.1064, TCONS_00044567:1.79769e+308	na	na	na	na	na	XLOC_012129:-0.820895	TCONS_00037606:1.79769e+308, TCONS_00037615:-2.46295, TCONS_00046534:-3.41297	na	na	na	na	na
ITGB2	present										na	TCONS_00191857:-1.79769e+308, TCONS_00191858:4.14571, TCONS_00191861:1.79769e+308, TCONS_00191864:1.79769e+308	na	TSS55965:3.32613, TSS55966:4.14571, TSS55968:1.79769e+308	TSS55965:0.832555	XLOC_058584:0.506205	na	na	TCONS_00191854:1.79769e+308, TCONS_00191858:4.40853	na	TSS55962:1.79769e+308, TSS55966:4.40853	TSS55967:0.474506	XLOC_058584:0.553195	na
ITGB3	present										na	na	na	na	na	na	na	XLOC_036275:-1.05584	na	na	na	na	na	na
ITGB4											na	na	na	na	TSS35025:0.748511	XLOC_036562:0.111514	na	XLOC_036562:-1.05082	TCONS_00118023:2.43256, TCONS_00118026:-1.79769e+308, TCONS_00127688:-2.29437, TCONS_00128730:-1.83229	na	TSS35027:-1.83229, TSS35028:-2.29437	TSS35025:0.574316	XLOC_036562:0.187582	na
ITGB5											na	TCONS_00213731:-1.79769e+308	na	na	na	na	na	XLOC_064392:-0.481617	TCONS_00213729:-1.38628, TCONS_00213731:-1.79769e+308, TCONS_00222781:1.21156, TCONS_00222782:-1.38671, TCONS_00227696:-1.56023	na	na	na	na	na
ITGB6						present					na	na	na	na	na	na	na	XLOC_050586:1.31918	na	na	na	na	na	na
ITGB7	present										na	na	na	na	na	na	na	na	na	na	na	na	na	na
ITGB8	present										na	na	na	na	na	na	na	XLOC_084501:1.03078	TCONS_00296794:1.78995	na	na	na	na	na
LAMP1											na	na	na	na	TSS24297:0.0985156	XLOC_023665:0.05135	na	na	TCONS_00078639:-1.34565	na	TSS24301:-1.34565	TSS24297:0.0506363	XLOC_023665:0.094326	na
LDLR											na	na	na	na	na	na	na	na	na	na	na	na	na	na
LDLRAP1											na	na	na	na	na	na	na	XLOC_000395:-0.848617	TCONS_00001421:-0.861341	na	na	na	na	na
MDM2											na	TCONS_00063842:-2.57735	na	na	na	na	na	XLOC_018880:0.761554	TCONS_00063826:1.05988, TCONS_00063827:-1.79769e+308, TCONS_00063829:-1.79769e+308, TCONS_00063835:-1.79769e+308, TCONS_00063844:1.93585, TCONS_00063846:1.51412	na	na	na	na	na
MET											na	na	na	na	na	na	na	na	na	na	na	na	na	na
MYO1E						present			present		na	TCONS_00101797:1.82137	na	na	na	na	na	na	TCONS_00101797:1.80673	na	na	na	na	na
MYO6	present										na	TCONS_00272149:-2.27723	na	na	na	na	na	XLOC_082987:1.71125	TCONS_00278369:1.71125	na	na	na	na	na
NUMB	present										na	TCONS_00091528:2.38168, TCONS_00091529:1.41552	na	na	na	na	na	XLOC_026703:0.399809	TCONS_00091528:1.81268, TCONS_00091529:-3.19443	na	na	na	na	na
OR1A1											na	na	na	na	na	na	na	na	na	na	na	na	na	na
PIK3C2A											na	na	na	na	na	na	na	TCONS_00050083:1.7785	TCONS_00050083:1.7785	na	na	na	na	na
PIK3C2B											na	na	na	na	na	na	na	na	na	na	na	na	na	na
PIK3C2G											na	na	na	na	na	na	na	na	TCONS_00074505:2.4437	na	na	na	na	na
PIK3C3											na	TCONS_00131470:1.60731, TCONS_00135080:1.92448	na	na	na	na	na	XLOC_040567:0.574728	TCONS_00131469:-1.70953, TCONS_00131470:2.55249, TCONS_00135080:3.41156, TCONS_00135433:2.56007, TCONS_00135741:1.66218	na	na	na	na	na
PIK3CA	present										na	na	na	na	na	na	na	na	TCONS_00209237:1.46913	na	na	na	na	na
PIK3CB											na	na	na	na	na	na	na	na	na	na	na	na	na	na
PIK3CD											na	na	na	na	na	na	na	na	na	na	na	na	na	na
PIK3CG											na	na	na	na	na	na	na	na	na	na	na	na	na	na
PIK3R1											na	na	na	na	na	XLOC_074189:0.0361621	na	XLOC_074189:0.736477	TCONS_00245828:1.74059	na	TSS71910:1.65858, TSS71912:0.846862	na	XLOC_074189:0.0689708	na
PIK3R2											na	na	na	na	na	XLOC_042465:0.0281436	na	XLOC_042465:-0.961355	TCONS_00136816:-0.958364, TCONS_00151321:-1.05432	na	TSS39516:-0.958364, TSS39520:-1.05432	na	XLOC_042465:0.0598687	na
PIK3R3											na	TCONS_00011487:-1.58352	na	na	na	na	na	na	TCONS_00011487:-3.72287	na	na	na	na	na
PIK3R4											na	TCONS_00214060:1.80887, TCONS_00221058:2.83548, TCONS_00222796:1.79769e+308	na	TSS64929:1.80887, TSS64933:1.79769e+308, TSS64934:2.83548	na	XLOC_064477:0.364531	na	na	TCONS_00214058:-1.79769e+308, TCONS_00214060:2.27349, TCONS_00221057:-1.79769e+308, TCONS_00221058:1.89414, TCONS_00222796:1.79769e+308	na	TSS64929:2.27349, TSS64931:-1.79769e+308, TSS64933:1.79769e+308, TSS64934:1.89414	TSS64927:0.241851	XLOC_064477:0.342842	na
PIK3R5											na	na	na	na	na	na	na	na	na	na	na	na	na	na
PIK3R6											na	na	na	na	TSS35617:0.385665	na	na	na	na	na	na	na	na	na
PIP5K1C											na	na	na	na	na	na	na	na	na	na	na	na	na	na
PPP3CA											na	na	na	na	na	na	na	XLOC_070686:0.570154	TCONS_00234512:3.49289, TCONS_00239656:1.16196, TCONS_00243572:2.64125	na	na	na	na	na
PPP3CB											na	na	na	na	na	na	na	XLOC_011179:0.466693	na	na	na	na	na	na
PPP3CC	present										na	na	na	na	na	na	na	XLOC_091147:-1.50624	TCONS_00307176:1.91688	na	na	na	na	na
PPP3R1											na	TCONS_00162484:-3.72992	na	na	na	na	na	na	TCONS_00162484:-1.29571	na	na	na	na	na
PPP3R2											XLOC_095917:-1.79769e+308	TCONS_00314572:-1.79769e+308	na	na	na	na	na	XLOC_095917:-1.79769e+308	TCONS_00314572:-1.79769e+308	na	na	na	na	na
RAB11A							present				na	na	na	na	na	na	na	na	na	na	na	na	na	na
RAB43	present										na	na	na	na	na	na	na	XLOC_064455:0.545886	TCONS_00213953:1.29843, TCONS_00213955:1.79769e+308, TCONS_00213956:1.79769e+308	na	na	na	na	na
RAB4A											na	na	na	na	na	na	na	na	na	na	na	na	na	na
RAB4B						present					na	na	na	na	na	na	na	na	na	na	na	na	na	na
RAB5A											na	TCONS_00204821:-1.78604	na	na	na	na	na	XLOC_062103:1.04877	TCONS_00204817:0.986096, TCONS_00204820:2.22919, TCONS_00204823:1.79769e+308, TCONS_00217906:1.37302, TCONS_00224586:1.64881	na	na	na	na	na
RAB5B	present										na	na	na	na	na	na	na	na	na	na	na	na	na	na
RAB5C											na	na	na	na	na	na	na	XLOC_037270:-0.45812	TCONS_00122924:-0.801463	na	na	na	na	na
RAB7A								present			na	TCONS_00207817:-4.56164, TCONS_00207819:1.76535	na	na	na	na	na	na	TCONS_00207817:-4.9542	na	na	na	na	na
RAC1							present				na	TCONS_00278790:-1.25993	na	na	na	na	na	na	TCONS_00278790:-4.91231, TCONS_00289771:1.74868, TCONS_00291335:1.30313	na	na	na	na	na
SH3BP4											na	TCONS_00169463:-1.91066	na	na	na	na	na	XLOC_054773:-2.80326	TCONS_00160162:-0.983193, TCONS_00160166:1.79769e+308, TCONS_00160173:-1.79769e+308, TCONS_00169463:-1.74779, TCONS_00171009:-2.80326, TCONS_00173967:-2.40274, TCONS_00174422:-1.79769e+308, TCONS_00177446:2.74861	na	na	na	na	na
SH3GL2											na	TCONS_00309562:-2.92391	na	TSS90839:-2.92391	na	XLOC_094022:0.447775	na	na	na	na	na	na	na	na
SH3GL3											na	na	na	na	na	na	na	na	na	na	na	na	na	na
SH3GLB1	present										XLOC_007227:2.7592	TCONS_00027043:2.7592	na	na	na	na	na	XLOC_001071:1.02283, XLOC_007227:2.80963	TCONS_00003744:2.08859, TCONS_00027043:2.80963, TCONS_00031007:1.25944	na	na	na	na	na
SH3GLB2					present	present					na	na	na	na	na	na	na	XLOC_096173:-0.783536	TCONS_00315379:-1.33144, TCONS_00315380:-1.42833, TCONS_00315381:-1.79769e+308	na	na	na	na	na
SH3KBP1											na	TCONS_00335747:1.79769e+308, TCONS_00340093:4.35787	na	TSS101105:1.79769e+308	TSS101099:0.437018	XLOC_101807:0.116543	na	na	TCONS_00335740:-1.26877, TCONS_00335745:1.52433, TCONS_00340093:4.88353	na	na	TSS101099:0.580998	XLOC_101807:0.0963623	na
SNAP91											na	na	na	na	TSS80610:0.465022	na	na	na	na	na	na	TSS80610:0.293383	na	na
SNX9											na	na	na	na	na	na	na	XLOC_080284:0.5604	na	na	na	na	na	na
SRC	present										na	TCONS_00181486:2.05551, TCONS_00181488:-1.79769e+308	na	na	na	na	na	XLOC_055401:0.505988	TCONS_00181485:1.58353, TCONS_00181488:-1.79769e+308	na	na	na	na	na
STAM											XLOC_011974:1.79769e+308	TCONS_00045444:1.79769e+308	na	na	na	na	na	na	na	na	na	na	na	na
STON2											na	TCONS_00089466:2.50725, TCONS_00092129:1.72734, TCONS_00092130:2.24801	na	na	na	na	na	XLOC_026769:0.788807	TCONS_00089927:1.71853, TCONS_00092129:1.66401, TCONS_00092130:1.74006	na	na	na	na	na
SYNJ1											na	TCONS_00192745:-2.97268, TCONS_00192746:2.11709, TCONS_00194140:2.44608	na	na	na	na	na	na	TCONS_00191235:-2.4836, TCONS_00192398:2.32017, TCONS_00192746:-1.81737, TCONS_00194140:3.64667	na	na	na	na	na
TFRC	present										na	TCONS_00221133:3.08576	na	na	na	na	na	XLOC_068505:-3.11312	TCONS_00215888:1.75769, TCONS_00215893:-1.96515, TCONS_00215902:-1.23545, TCONS_00217780:-3.11312, TCONS_00221133:2.91537	na	na	na	na	na
TSG101				present							na	TCONS_00050115:-2.72846	na	na	na	na	na	na	TCONS_00050115:-1.79769e+308, TCONS_00057738:-1.41846, TCONS_00059025:2.26038	na	na	na	na	na
UBB	present										XLOC_035835:-0.386274	TCONS_00115918:-0.467069, TCONS_00115920:-0.250439	na	TSS33564:-0.467069, TSS33565:-0.273055	TSS33565:0.0331559	XLOC_035835:0.0337253	na	XLOC_035835:-0.721931	TCONS_00115918:-0.888305, TCONS_00115919:-1.24848, TCONS_00115920:-0.470966	na	TSS33564:-0.888305, TSS33565:-0.50717	TSS33565:0.0572385	XLOC_035835:0.0666276	na
UBC		present									na	TCONS_00066864:-0.177671	na	TSS23235:-0.177671	na	XLOC_020236:0.0276331	na	na	TCONS_00066864:-0.0803367	na	TSS23235:-0.0803367	na	XLOC_020236:0.0638534	na
UBD	present										XLOC_080684:1.37496	TCONS_00266024:1.48342	na	na	na	na	na	XLOC_080684:3.36839	TCONS_00266024:3.41719	na	na	na	na	na
USP9X											na	TCONS_00332834:2.1255, TCONS_00339896:2.37383	na	TSS99406:2.37383, TSS99411:2.1255	na	XLOC_100698:0.133591	na	XLOC_100698:0.860111, XLOC_103130:1.37566	TCONS_00332826:1.12187, TCONS_00332831:1.79769e+308, TCONS_00332834:2.43496, TCONS_00339896:3.41793, TCONS_00341500:1.37566	na	TSS99402:0.997314, TSS99406:3.41793, TSS99407:1.79769e+308, TSS99408:0.827654, TSS99411:2.43496	TSS99402:0.0556704	XLOC_100698:0.132749	na
WASL		present									na	na	na	na	na	na	na	na	TCONS_00287337:-1.79769e+308	na	na	na	na	na
References
10. Krishnan MN, Ng A, Sukumaran B, Gilfoy FD, Uchil PD, et al. (2008) RNA interference screen for human genes associated with West Nile virus infection. Nature 455: 242-245.
11. Sessions OM, Barrows NJ, Souza-Neto JA, Robinson TJ, Hershey CL, et al. (2009) Discovery of insect and human dengue virus host factors. Nature 458: 1047-1050.
12. Balas C, Kennel A, Deauvieau F, Sodoyer R, Arnaud-Barbe N, et al. (2011) Different innate signatures induced in human monocyte-derived dendritic cells by wild-type dengue 3 virus, attenuated but reactogenic dengue 3 vaccine virus, or attenuated nonreactogenic dengue 1-4 vaccine virus strains. The Journal of infectious diseases 203: 103-108.
13. Becerra A, Warke RV, Martin K, Xhaja K, de Bosch N, et al. (2009) Gene expression profiling of dengue infected human primary cells identifies secreted mediators in vivo. Journal of medical virology 81: 1403-1411.
14. Conceicao TM, El-Bacha T, Villas-Boas CS, Coello G, Ramirez J, et al. (2010) Gene expression analysis during dengue virus infection in HepG2 cells reveals virus control of innate immune response. The Journal of infection 60: 65-75.
15. Fink J, Gu F, Ling L, Tolfvenstam T, Olfat F, et al. (2007) Host gene expression profiling of dengue virus infection in cell lines and patients. PLoS Negl Trop Dis 1: e86.
16. Hoang LT, Lynn DJ, Henn M, Birren BW, Lennon NJ, et al. (2010) The early whole-blood transcriptional signature of dengue virus and features associated with progression to dengue shock syndrome in Vietnamese children and young adults. Journal of virology 84: 12982-12994.
17. Liew KJ, Chow VT (2006) Microarray and real-time RT-PCR analyses of a novel set of differentially expressed human genes in ECV304 endothelial-like cells infected with dengue virus type 2. Journal of virological methods 131: 47-57.
18. Loke P, Hammond SN, Leung JM, Kim CC, Batra S, et al. (2010) Gene expression patterns of dengue virus-infected children from nicaragua reveal a distinct signature of increased metabolism. PLoS Negl Trop Dis 4: e710.
19. Long HT, Hibberd ML, Hien TT, Dung NM, Van Ngoc T, et al. (2009) Patterns of gene transcript abundance in the blood of children with severe or uncomplicated dengue highlight differences in disease evolution and host response to dengue virus infection. J Infect Dis 199: 537-546.
20. Moreno-Altamirano MM, Romano M, Legorreta-Herrera M, Sanchez-Garcia FJ, Colston MJ (2004) Gene expression in human macrophages infected with dengue virus serotype-2. Scandinavian journal of immunology 60: 631-638.
21. Nascimento EJ, Braga-Neto U, Calzavara-Silva CE, Gomes AL, Abath FG, et al. (2009) Gene expression profiling during early acute febrile stage of dengue infection can predict the disease outcome. PloS one 4: e7892.
22. Nasirudeen AM, Liu DX (2009) Gene expression profiling by microarray analysis reveals an important role for caspase-1 in dengue virus-induced p53-mediated apoptosis. Journal of medical virology 81: 1069-1081.
23. Silveira GF, Meyer F, Delfraro A, Mosimann AL, Coluchi N, et al. (2011) Dengue virus type 3 isolated from a fatal case with visceral complications induces enhanced proinflammatory responses and apoptosis of human dendritic cells. Journal of virology 85: 5374-5383.
24. Simmons CP, Popper S, Dolocek C, Chau TN, Griffiths M, et al. (2007) Patterns of host genome-wide gene transcript abundance in the peripheral blood of patients with acute dengue hemorrhagic fever. J Infect Dis 195: 1097-1107.
25. Tolfvenstam T, Lindblom A, Schreiber MJ, Ling L, Chow A, et al. (2011) Characterization of early host responses in adults with dengue disease. BMC infectious diseases 11: 209.
26. Ubol S, Masrinoul P, Chaijaruwanich J, Kalayanarooj S, Charoensirisuthikul T, et al. (2008) Differences in global gene expression in peripheral blood mononuclear cells indicate a significant role of the innate responses in progression of dengue fever but not dengue hemorrhagic fever. J Infect Dis 197: 1459-1467.
27. Umareddy I, Pluquet O, Wang QY, Vasudevan SG, Chevet E, et al. (2007) Dengue virus serotype infection specifies the activation of the unfolded protein response. Virol J 4: 91.
28. Villas-Boas CS, Conceicao TM, Ramirez J, Santoro AB, Da Poian AT, et al. (2009) Dengue virus-induced regulation of the host cell translational machinery. Brazilian journal of medical and biological research : Revista brasileira de pesquisas medicas e biologicas / Sociedade Brasileira de Biofisica [et al] 42: 1020-1026.
29. Warke RV, Xhaja K, Martin KJ, Fournier MF, Shaw SK, et al. (2003) Dengue virus induces novel changes in gene expression of human umbilical vein endothelial cells. J Virol 77: 11822-11832.
44. Jamison SF (Unpublished) DENV Screen Human.
45. Le Breton M, Meyniel-Schicklin L, Deloire A, Coutard B, Canard B, et al. (2011) Flavivirus NS3 and NS5 proteins interaction network: a high-throughput yeast two-hybrid screen. BMC Microbiol 11: 234.
46. LeSommer C, Barrows, N.J., Garcia-Blanco, M.A. (Unpublished) YFV Screen.
47. Li Q, Brass AL, Ng A, Hu Z, Xavier RJ, et al. (2009) A genome-wide genetic screen for host factors required for hepatitis C virus propagation. Proceedings of the National Academy of Sciences of the United States of America 106: 16410-16415.
48. Tai AW, Benita Y, Peng LF, Kim SS, Sakamoto N, et al. (2009) A functional genomic screen identifies cellular cofactors of hepatitis C virus replication. Cell host & microbe 5: 298-307.
49. Ward AM, Bidet K, Yinglin A, Ler SG, Hogue K, et al. (2011) Quantitative mass spectrometry of DENV-2 RNA-interacting proteins reveals that the DEAD-box RNA helicase DDX6 binds the DB1 and DB2 3' UTR structures. RNA Biol 8: 1173-1186.
