# Supplementary material for: Host Cell Transcriptome Profile during Wild-Type and Attenuated Dengue Virus Infection
Source: PLoS Negl Trop Dis. 2013 Mar 14;7(3):e2107. doi: 10.1371/journal.pntd.0002107 (PMC3597485; doi:10.1371/journal.pntd.0002107)
Supplement: Table S6 — Cross-platform analysis of the interferon signaling pathway. Members of the interferon signaling pathway were interrogated for their appearance in an RNAi screen for Flaviviridae host factors [10], [11], [48], [49], [51] (Jamison and Garcia-Blanco, unpublished data), direct interaction with DENV gene products [47], [50] and differential regulation in a microarray study [12]–[29]. Differential regulation following infection with DENV1-16007 and/or DENV1-PDK13 was also interrogated for each member of these pathways with the Cuffdiff values from the current experiment recorded in each of the corresponding columns. (XLS) [file pntd.0002107.s007.xls]

## Sheet: Table S6
Table S6 - Interferon Signaling											Control vs 16007							Control vs PDK13
											ln(fold change)				sqrt(JS)			ln(fold change)				sqrt(JS)
Hugo name	Microarray	DENV screen (Hs)	DENV screen (Dm)	YFV screen	WNV screen (Published)	WNV screen (Unpublished)	HCV-virus screen	HCV-replicon screen	DENV UTR-BP's	DENV-Y2H	Gene	Isoform	CDS	TSS	Splicing	Promoter	CDS	Gene	Isoform	CDS	TSS	Splicing	Promoter	CDS
AKT1											na	na	na	na	na	na	na	XLOC_026928:-0.807398	TCONS_00087308:-0.815425, TCONS_00089491:-1.79769e+308	na	TSS27492:-0.821621	TSS27492:0.039707	XLOC_026928:0.0260301	na
AKT2				present							na	TCONS_00140305:2.26827	na	na	na	na	na	XLOC_043773:-0.465635	TCONS_00140304:-1.66216	na	na	na	na	na
AKT3											na	TCONS_00017034:0.740566	na	na	na	na	na	XLOC_005222:2.97472	TCONS_00017034:2.63723, TCONS_00017035:2.03917, TCONS_00017036:1.79769e+308, TCONS_00017038:1.79769e+308	na	na	na	na	na
ATF1											na	na	na	na	na	na	na	na	na	na	na	na	na	na
ATF2											na	TCONS_00165282:1.12569, TCONS_00165284:1.80146	na	na	na	na	na	XLOC_050705:0.551969	TCONS_00165280:0.92953, TCONS_00165282:1.23993, TCONS_00165284:3.99912	na	na	na	na	na
ATF3	present										XLOC_002316:2.8371, XLOC_008917:2.22041	TCONS_00007899:1.92829, TCONS_00007901:2.20183, TCONS_00007902:2.90314, TCONS_00007903:1.72788, TCONS_00007904:2.81053, TCONS_00007905:2.62333, TCONS_00007906:3.23936, TCONS_00029636:3.36965, TCONS_00032449:2.22041	na	na	na	na	na	XLOC_002316:4.72728, XLOC_008914:2.43812, XLOC_008917:4.58487, XLOC_008918:3.9087	TCONS_00007899:7.35355, TCONS_00007900:1.79769e+308, TCONS_00007901:3.57181, TCONS_00007902:4.54851, TCONS_00007903:3.32912, TCONS_00007904:4.50979, TCONS_00007905:3.98612, TCONS_00007906:5.36708, TCONS_00029636:5.39944, TCONS_00030706:2.43812, TCONS_00032449:4.58487, TCONS_00032450:3.9087	na	na	na	na	na
ATF4											na	na	na	na	na	XLOC_059714:0.115104	na	na	TCONS_00196195:1.43955	na	TSS57089:1.43955	na	XLOC_059714:0.249897	na
ATM											na	na	na	na	na	na	na	XLOC_014322:0.561165	TCONS_00061016:1.39146	na	na	na	na	na
BAK1	present	present									na	na	na	na	na	na	na	na	na	na	na	na	na	na
BAX											na	na	na	na	na	na	na	na	TCONS_00137957:-1.71408, TCONS_00137960:-1.21957	na	na	na	na	na
BCL2											na	na	na	na	na	na	na	na	na	na	na	na	na	na
CCL4	present										XLOC_036093:1.79769e+308	na	P20024:1.79769e+308	na	na	na	na	XLOC_036093:1.79769e+308	TCONS_00116632:1.79769e+308	P20026:1.79769e+308	TSS34044:1.79769e+308, TSS34045:1.79769e+308	na	na	na
CCL5	present										XLOC_037132:1.53884	TCONS_00119466:1.98759	na	na	na	na	na	XLOC_037132:3.12856	TCONS_00119466:3.60058, TCONS_00119468:3.30568	na	na	na	na	na
CCL8	present										na	na	na	na	na	na	na	na	na	na	na	na	na	na
CDKNA1											na	na	na	na	na	na	na	na	na	na	na	na	na	na
CISH		present					present	present			na	na	na	na	na	na	na	na	na	na	na	na	na	na
CREB1	present			present							XLOC_054485:3.72087	TCONS_00158988:-3.15192, TCONS_00173860:3.72087	na	na	na	na	na	na	na	na	na	na	na	na
CREB3	present										na	na	na	na	na	na	na	XLOC_094181:0.761234	TCONS_00309891:0.768108	na	TSS91050:0.768108	na	XLOC_094181:0.0226926	na
CREB3L4	present										na	na	na	na	na	na	na	XLOC_001657:0.526495	TCONS_00005548:1.35667	na	na	na	na	na
CREB5	present	present									XLOC_084575:1.52209, XLOC_087711:2.21979, XLOC_087712:2.4847, XLOC_087713:2.66499, XLOC_087714:4.26212	TCONS_00279321:2.2804, TCONS_00279324:3.5358, TCONS_00279326:1.47755, TCONS_00279328:1.52174, TCONS_00279332:2.00516, TCONS_00291987:1.69498, TCONS_00296377:3.33039, TCONS_00297339:2.21979, TCONS_00297340:2.4847, TCONS_00297341:2.32748, TCONS_00297342:4.26212	na	na	na	na	na	XLOC_084575:2.86029, XLOC_087709:3.0125, XLOC_087711:4.14266, XLOC_087712:2.90076, XLOC_087713:4.48468, XLOC_087714:4.62851, XLOC_087716:3.18568, XLOC_087717:3.34059	TCONS_00279320:2.79032, TCONS_00279321:2.96991, TCONS_00279322:2.67966, TCONS_00279324:4.23223, TCONS_00279326:2.8825, TCONS_00279327:2.59698, TCONS_00279328:2.9159, TCONS_00279332:3.31854, TCONS_00279335:2.58084, TCONS_00288598:3.18568, TCONS_00291987:2.8516, TCONS_00292696:3.0125, TCONS_00294092:3.34059, TCONS_00294862:2.78219, TCONS_00296377:4.28975, TCONS_00297339:4.14266, TCONS_00297340:2.90…	na	na	na	na	na
CXCL10	present										XLOC_070522:5.06353	TCONS_00233888:5.15063, TCONS_00243554:5.36058, TCONS_00244344:4.60703	na	na	na	na	na	XLOC_070522:5.9456	TCONS_00233888:6.04602, TCONS_00243554:5.72148, TCONS_00244344:6.31339	na	na	na	na	na
CXCL11	present										XLOC_070523:3.3064	TCONS_00233891:2.84006	na	na	na	na	na	XLOC_070523:4.48637	TCONS_00233891:4.06511	na	na	na	na	na
ELF1											na	na	na	na	na	na	na	na	na	na	na	na	na	na
ELF2											na	na	na	na	na	na	na	na	na	na	na	na	na	na
ELF3											XLOC_002174:0.694003	na	na	na	na	na	na	XLOC_002174:1.63875	TCONS_00007366:1.76953, TCONS_00007367:1.92249, TCONS_00007369:1.75754, TCONS_00007372:1.97077	na	na	na	na	na
ELF4	present					present					na	na	na	na	na	na	na	na	na	na	na	na	na	na
ELF5											na	na	P10342:-1.79769e+308	na	na	na	na	na	na	P10342:-1.79769e+308	na	na	na	na
ELK1											na	TCONS_00336091:-1.81906	na	na	na	na	na	na	TCONS_00340122:1.25191	na	na	na	na	na
ELK3		present									na	na	na	na	na	na	na	XLOC_019003:-1.01139	TCONS_00064091:-1.19207, TCONS_00073662:-2.02328	na	na	na	na	na
ESR1											na	TCONS_00264990:-1.79769e+308	na	na	na	na	na	na	TCONS_00264985:-1.79769e+308, TCONS_00264990:-1.79769e+308, TCONS_00276353:3.08193	na	na	na	na	na
ETS1											na	na	na	na	TSS19571:0.31999	na	na	XLOC_015634:1.81439	TCONS_00051955:2.04366	na	TSS19570:2.00458	TSS19571:0.370249	XLOC_015634:0.182582	na
ETS2	present										na	TCONS_00193844:2.20196	na	na	na	XLOC_058102:0.065364	na	XLOC_058102:1.02214	TCONS_00190289:1.24485, TCONS_00192286:1.47035, TCONS_00193843:2.00763, TCONS_00193844:5.7045	na	TSS54971:2.35809, TSS54975:1.47035, TSS54977:1.24485	TSS54971:0.313406	XLOC_058102:0.269591	na
H3F3A	present	present									na	na	na	na	TSS5315:0.0109658	XLOC_002430:0.0269612	na	XLOC_002430:-0.905016	TCONS_00008243:-0.944196	P2938:-0.918426	TSS5315:-0.907241	TSS5315:0.0582973	XLOC_002430:0.0151477	XLOC_002430:0.0269079
H3F3B	present	present									na	na	na	na	na	XLOC_037681:0.0533226	na	na	na	na	na	na	XLOC_037681:0.0405005	na
H3F3C											na	na	na	na	na	na	na	na	na	na	na	na	na	na
HIST2H3C											na	na	na	na	na	na	na	na	na	na	na	na	na	na
HIST3H3											na	na	na	na	na	na	na	na	na	na	na	na	na	na
HRAS	present										na	TCONS_00058999:2.39738	na	na	na	na	na	na	TCONS_00049511:-1.41331	na	na	na	na	na
IER3	present										na	na	na	na	na	na	na	na	na	na	na	na	na	na
IFI35	present										na	na	na	na	na	XLOC_036204:0.0862544	na	na	na	na	na	na	XLOC_036204:0.127434	na
IFI44	present										na	na	na	na	na	na	na	XLOC_001025:1.79769e+308	na	na	na	na	na	na
IFI6	present										na	na	na	na	na	na	na	na	TCONS_00029762:2.78567	na	na	na	na	na
IFIH1	present										XLOC_050602:2.42482	TCONS_00164913:1.59649, TCONS_00164915:6.17724, TCONS_00172539:3.80108	na	na	na	na	na	XLOC_050602:3.07648	TCONS_00164913:2.72363, TCONS_00164915:6.20709, TCONS_00172539:3.25776	na	na	na	na	na
IFIT1	present										XLOC_010167:2.02765	TCONS_00035590:1.83977, TCONS_00042615:3.655	na	na	na	na	na	XLOC_010167:3.03537, XLOC_011312:1.90092	TCONS_00035590:2.95236, TCONS_00042615:4.25905, TCONS_00045950:1.90092, TCONS_00046444:1.79769e+308	na	na	na	na	na
IFIT2	present										XLOC_010163:4.14372	TCONS_00035585:4.14372	na	na	na	na	na	XLOC_010163:5.30491	TCONS_00035585:5.30491	na	na	na	na	na
IFIT3	present										XLOC_010164:2.20207	TCONS_00035586:2.32074, TCONS_00035587:1.81986	na	na	na	na	na	XLOC_010164:3.26451	TCONS_00035586:3.38309, TCONS_00035587:2.88074	na	na	na	na	na
IFIT5	present								present		na	na	na	na	na	na	na	XLOC_010168:1.00389	na	na	na	na	na	na
IFITM1	present							present			na	na	na	na	na	na	na	na	na	na	na	na	na	na
IFNA1											na	na	na	na	na	na	na	na	na	na	na	na	na	na
IFNA21											na	na	na	na	na	na	na	na	na	na	na	na	na	na
IFNA5											na	na	na	na	na	na	na	na	na	na	na	na	na	na
IFNAR1				present							na	na	na	na	na	na	na	na	na	na	na	na	na	na
IFNAR2	present										na	TCONS_00190041:-2.55818	na	na	na	na	na	XLOC_058052:0.496315	TCONS_00190027:1.05525, TCONS_00190033:1.31452, TCONS_00190039:3.15386, TCONS_00190041:-2.4661	na	na	na	na	na
IFNB1	present										na	na	na	na	na	na	na	na	na	na	na	na	na	na
IFNG											na	na	na	na	na	na	na	na	na	na	na	na	na	na
IFNG1											na	na	na	na	na	na	na	na	na	na	na	na	na	na
IFNG2											na	na	na	na	na	na	na	na	na	na	na	na	na	na
IL8	present										XLOC_069183:2.66771	TCONS_00229957:2.99196, TCONS_00229958:2.97682	na	TSS67375:2.66771	TSS67375:0.200009	na	na	XLOC_069183:5.86448	TCONS_00229957:5.9241, TCONS_00229958:6.37649, TCONS_00244219:5.6208	na	TSS67375:5.86448	TSS67375:0.130124	na	na
IRF1	present										XLOC_076134:1.05305	TCONS_00251653:1.8332	na	TSS75497:1.08455	TSS75497:0.17397	XLOC_076134:0.0288311	na	XLOC_076134:2.36172, XLOC_078042:1.99197	TCONS_00251653:3.56144, TCONS_00251655:2.29426, TCONS_00251656:2.09197	na	TSS75497:2.5216, TSS75499:2.26326	TSS75497:0.2793, TSS75499:0.0878647	XLOC_076134:0.0655455	na
IRF9	present										na	na	na	na	na	na	na	na	na	na	na	na	na	na
ISG15	present										na	na	na	na	na	na	na	XLOC_000031:1.00578	TCONS_00000093:1.00578	na	na	na	na	na
JAK1											na	na	na	na	na	na	na	XLOC_003555:0.852777	TCONS_00012057:1.22803, TCONS_00012061:2.25936, TCONS_00012062:2.25499, TCONS_00012063:2.60538	na	na	na	na	na
JAK2	present										XLOC_095159:2.58514	TCONS_00319092:2.58514, TCONS_00321979:4.12137	na	na	na	na	na	XLOC_093924:1.6538	TCONS_00309367:1.53232, TCONS_00317270:-2.05986, TCONS_00321979:3.76045	na	na	na	na	na
JAK3	present										na	na	na	na	na	na	na	XLOC_043534:0.85035	na	na	na	na	na	na
KRAS	present										na	na	na	na	na	na	na	na	na	na	na	na	na	na
MAP2K1		present									XLOC_031024:2.87394	TCONS_00100522:2.87394	na	na	na	na	na	XLOC_031019:-2.16905, XLOC_031024:2.46976	TCONS_00099584:-2.16905, TCONS_00100522:2.46976	na	na	na	na	na
MAP2K2											na	TCONS_00139043:2.18261	na	na	na	na	na	na	TCONS_00139043:2.51193	na	na	na	na	na
MAPK1	present						present				na	na	na	na	na	na	na	na	na	na	na	na	na	na
MAPK3											na	na	na	na	na	na	na	XLOC_033074:-0.705574	TCONS_00106211:-1.59245, TCONS_00106223:-1.79769e+308	na	na	na	na	na
MRAS	present										na	na	na	na	na	na	na	na	TCONS_00208238:1.83338	na	na	na	na	na
MTOR	present										na	na	na	na	na	na	na	na	na	na	na	na	na	na
MX1	present										XLOC_058972:2.91488	TCONS_00190384:2.06508, TCONS_00193472:2.91488	na	na	na	na	na	XLOC_058129:1.16845, XLOC_058972:4.22893	TCONS_00190381:1.83969, TCONS_00190384:2.78116, TCONS_00190394:3.15386, TCONS_00193472:4.22893	na	na	na	na	na
MYC											na	TCONS_00302764:4.61005, TCONS_00306518:1.8546, TCONS_00308933:1.79769e+308	na	TSS89045:4.61005, TSS89048:3.74002	TSS89044:0.0892057, TSS89048:0.832555	XLOC_090880:0.145671	na	XLOC_090880:1.15899	TCONS_00299813:1.11898, TCONS_00299815:2.1424, TCONS_00299817:1.35465, TCONS_00302764:5.27479, TCONS_00304490:0.972535, TCONS_00308103:0.912272, TCONS_00308933:1.79769e+308	na	TSS89044:0.865438, TSS89045:5.27479, TSS89046:2.1424, TSS89048:4.70419, TSS89050:0.912272, TSS89051:1.35465	TSS89044:0.0815505, TSS89048:0.832555	XLOC_090880:0.156981	na
MYCN											XLOC_047291:-0.704827	na	na	na	na	na	na	XLOC_047291:-2.71215, XLOC_051418:-1.84812	TCONS_00153566:-2.07637, TCONS_00153569:-2.0762, TCONS_00171126:-5.81776, TCONS_00171127:-2.54346, TCONS_00176446:-1.84812	na	na	na	na	na
NFATC1											na	na	na	TSS38216:-3.86835	TSS38218:0.449466	XLOC_040704:0.302235	na	na	na	na	na	TSS38216:0.447077, TSS38218:0.457309	XLOC_040704:0.336118	na
NFKB1											na	TCONS_00230609:1.25104, TCONS_00238946:1.33776	na	na	na	na	na	XLOC_069364:1.22376	TCONS_00230609:2.73072, TCONS_00230615:1.16368, TCONS_00238946:2.36056, TCONS_00240758:1.21191	na	na	na	na	na
NFKB2											na	TCONS_00036030:1.5952	na	TSS12862:1.02087	TSS12861:0.27748, TSS12862:0.207404, TSS12863:0.0628005	XLOC_010317:0.0847615	na	XLOC_010317:1.90465	TCONS_00036030:1.86955, TCONS_00036031:1.82722, TCONS_00036032:1.79769e+308, TCONS_00036033:1.87822, TCONS_00036034:1.39674, TCONS_00036035:2.32264, TCONS_00036036:1.40378, TCONS_00042166:1.47756	na	TSS12861:1.71227, TSS12862:1.61838, TSS12863:1.97588, TSS12864:1.40378	TSS12861:0.197973, TSS12863:0.0969891	XLOC_010317:0.0572267	na
NRAS											na	na	na	na	na	na	na	na	na	na	na	na	na	na
OAS1	present										na	na	na	na	TSS21174:0.0788296, TSS21175:0.725198	XLOC_019130:0.0822258	na	XLOC_019130:0.648527	na	na	na	TSS21174:0.100139, TSS21175:0.832555	XLOC_019130:0.186398	na
OAS2	present										XLOC_019131:1.79769e+308	na	na	TSS21182:1.79769e+308	na	na	na	XLOC_019131:1.79769e+308	na	na	TSS21182:1.79769e+308	na	na	na
OAS3	present										na	na	na	na	TSS21175:0.725198	XLOC_019130:0.0822258	na	XLOC_019130:0.648527	TCONS_00064441:1.31266, TCONS_00075689:1.49269	na	TSS21177:1.31266, TSS21181:1.49269	TSS21179:0.0915508, TSS21175:0.832555	XLOC_019130:0.186398	na
OASL	present										XLOC_020197:4.01665	TCONS_00066737:5.15764, TCONS_00074913:2.87482	na	TSS23106:4.52808, TSS23107:2.87482	TSS23106:0.308122	na	na	XLOC_020197:5.1418	TCONS_00066737:6.22759, TCONS_00066738:4.38249, TCONS_00074913:4.54488	na	TSS23106:5.52526, TSS23107:4.54488	TSS23106:0.385089	na	na
PIAS1										present	na	na	na	na	na	na	na	na	na	na	na	na	na	na
PIAS2	present				present	present					na	na	na	na	na	na	na	na	na	na	na	na	na	na
PIAS3											na	na	na	na	na	na	na	na	na	na	na	na	na	na
PIAS4											na	na	na	na	na	na	na	na	TCONS_00148982:-1.88309, TCONS_00150093:2.29603	na	na	na	na	na
PIK3C2A											na	na	na	na	na	na	na	XLOC_014791:0.716139	TCONS_00050083:1.7785	na	na	na	na	na
PIK3C2B											na	na	na	na	na	na	na	na	na	na	na	na	na	na
PIK3C2G											na	na	na	na	na	na	na	na	TCONS_00074505:2.4437	na	na	na	na	na
PIK3C3											na	TCONS_00131470:1.60731, TCONS_00135080:1.92448	na	na	na	na	na	XLOC_040567:0.574728	TCONS_00131469:-1.70953, TCONS_00131470:2.55249, TCONS_00135080:3.41156, TCONS_00135433:2.56007, TCONS_00135741:1.66218	na	na	na	na	na
PIK3CA	present										na	na	na	na	na	na	na	na	TCONS_00209237:1.46913	na	na	na	na	na
PIK3CB											na	na	na	na	na	na	na	na	na	na	na	na	na	na
PIK3CD											na	na	na	na	na	na	na	na	na	na	na	na	na	na
PIK3CG											na	na	na	na	na	na	na	na	na	na	na	na	na	na
PIK3R1											na	na	na	na	na	XLOC_074189:0.0361621	na	XLOC_074189:0.736477	TCONS_00245828:1.74059	na	TSS71910:1.65858, TSS71912:0.846862	na	XLOC_074189:0.0689708	na
PIK3R2											na	na	na	na	na	XLOC_042465:0.0281436	na	XLOC_042465:-0.961355	TCONS_00136816:-0.958364, TCONS_00151321:-1.05432	na	TSS39516:-0.958364, TSS39520:-1.05432	na	XLOC_042465:0.0598687	na
PIK3R3											na	TCONS_00011487:-1.58352	na	na	na	na	na	na	TCONS_00011487:-3.72287	na	na	na	na	na
PIK3R4											na	TCONS_00214060:1.80887, TCONS_00221058:2.83548, TCONS_00222796:1.79769e+308	na	TSS64929:1.80887, TSS64933:1.79769e+308, TSS64934:2.83548	na	XLOC_064477:0.364531	na	na	TCONS_00214058:-1.79769e+308, TCONS_00214060:2.27349, TCONS_00221057:-1.79769e+308, TCONS_00221058:1.89414, TCONS_00222796:1.79769e+308	na	TSS64929:2.27349, TSS64931:-1.79769e+308, TSS64933:1.79769e+308, TSS64934:1.89414	TSS64927:0.241851	XLOC_064477:0.342842	na
PIK3R5											na	na	na	na	na	na	na	na	na	na	na	na	na	na
PIK3R6											na	na	na	na	TSS35617:0.385665	na	na	na	na	na	na	na	na	na
PPARG											na	na	na	na	na	na	na	na	TCONS_00204599:2.05556, TCONS_00204602:1.79769e+308, TCONS_00226256:3.34916	na	na	na	na	na
PSMB8	present										na	na	na	na	na	na	na	na	na	na	na	na	na	na
PTPN1											na	na	na	na	na	na	na	na	na	na	na	na	na	na
PTPN11											na	TCONS_00068400:-2.59157, TCONS_00072324:3.01394	na	na	na	na	na	na	TCONS_00072323:1.1772, TCONS_00072324:3.87014	na	na	na	na	na
PTPN2		present		present							na	na	na	na	na	na	na	XLOC_040800:0.589571	TCONS_00131925:-2.14577, TCONS_00131926:2.26252	na	na	na	na	na
PTPN6	present										na	na	na	na	na	na	na	na	na	na	na	na	na	na
RAF1							present				na	na	na	na	na	na	na	na	na	na	na	na	na	na
REL											na	TCONS_00171942:2.28992, TCONS_00175953:2.22206	na	na	na	na	na	XLOC_047606:0.920636	TCONS_00154735:2.13281, TCONS_00154736:1.92399, TCONS_00177188:-1.61281, TCONS_00179774:1.99137	na	na	na	na	na
RELA											na	na	na	na	na	na	na	na	TCONS_00055405:3.52091	na	na	na	na	na
RELB											XLOC_042798:1.37811, XLOC_046359:3.38697, XLOC_046360:3.36619	TCONS_00137739:1.37507, TCONS_00144936:1.83284, TCONS_00146817:3.38697, TCONS_00146818:3.36619	na	na	na	na	na	XLOC_042798:2.93788, XLOC_046358:2.13863, XLOC_046359:3.80029, XLOC_046360:4.16428, XLOC_046361:2.69642, XLOC_046362:2.87047	TCONS_00137738:2.48281, TCONS_00137739:2.74793, TCONS_00137740:1.96749, TCONS_00137742:2.27746, TCONS_00144936:3.49592, TCONS_00146817:3.80029, TCONS_00146818:4.16428, TCONS_00146819:2.69642, TCONS_00146820:2.87047, TCONS_00149930:2.13863, TCONS_00151439:3.16115	na	na	na	na	na
RPS6KA4											na	na	na	na	na	na	na	na	na	na	na	na	na	na
RPS6KA5	present										na	na	na	na	na	na	na	na	na	na	na	na	na	na
RRAS2											na	na	na	na	na	na	na	XLOC_047217:1.79769e+308	TCONS_00062061:2.11243	na	na	na	na	na
RSAD2	present										na	TCONS_00153330:1.79769e+308	na	na	na	na	na	na	na	na	na	na	na	na
RTP4	present										na	na	na	na	na	na	na	XLOC_063409:3.02217	TCONS_00209847:3.02217	P38615:3.02217	TSS62303:3.02217	na	na	na
SOCS1	present					present					na	na	na	na	na	na	na	XLOC_032124:-1.73313, XLOC_032901:-2.62629	TCONS_00105892:-2.16523, TCONS_00114058:-1.77117, TCONS_00114261:-2.84433	na	na	na	na	na
SOCS2		present									XLOC_018982:2.52393	TCONS_00070750:3.35133, TCONS_00074640:2.98582	na	TSS20884:2.98582, TSS20885:3.35133	TSS20883:0.263447	na	na	XLOC_018982:3.7155	TCONS_00070750:3.64351, TCONS_00074640:4.47679, TCONS_00075636:3.27721	na	TSS20883:3.47893, TSS20884:4.47679, TSS20885:3.64351	TSS20883:0.260591	na	na
SOCS3	present										na	na	na	na	na	na	na	na	na	na	na	na	na	na
SOCS4											na	na	na	na	na	na	na	na	TCONS_00085052:1.32343, TCONS_00085053:-2.03369, TCONS_00089668:1.31915	na	na	na	na	na
SOCS5											na	na	na	na	na	na	na	na	na	na	na	na	na	na
SOCS6											na	na	na	na	na	na	na	XLOC_040680:1.39196	TCONS_00131700:1.38912, TCONS_00131702:1.91335, TCONS_00134305:1.32388	na	na	na	na	na
SOCS7											na	na	na	TSS34079:-1.49053	TSS34076:0.214449	na	na	na	na	na	na	TSS34076:0.132948	na	na
SP110	present										na	na	na	na	na	na	na	na	na	na	na	na	na	na
STAT1	present										na	na	na	na	na	na	na	na	na	na	na	na	na	na
STAT2	present									present	na	na	na	na	na	na	na	na	na	na	na	na	na	na
STAT3							present				na	TCONS_00119889:-1.79769e+308, TCONS_00129748:2.32547	na	TSS36449:-1.79769e+308	TSS36444:0.119795	XLOC_037276:0.0483533	na	na	TCONS_00119886:-1.64747, TCONS_00119889:-1.79769e+308	na	TSS36448:-1.64747, TSS36449:-1.79769e+308	TSS36444:0.0811734, TSS36445:0.104898	XLOC_037276:0.169211	na
STAT4											na	na	na	na	na	na	na	na	na	na	na	na	na	na
STAT5A											na	TCONS_00116886:-3.60762	na	TSS34226:-3.89647	TSS34226:0.309796, TSS34227:0.0710361	XLOC_036185:0.333189	na	na	na	na	na	TSS34226:0.292552, TSS34227:0.00674131	XLOC_036185:0.193265	na
STAT5B	present										na	na	na	na	na	XLOC_037274:0.0771664	na	na	na	na	na	TSS36435:0.0682709	XLOC_037274:0.112108	na
STAT6											na	na	na	na	na	na	na	na	na	na	na	na	na	na
TNFAIP3	present										XLOC_080133:1.45679	TCONS_00264700:2.31546, TCONS_00264701:1.99872, TCONS_00270822:1.79769e+308	na	TSS78565:1.67031, TSS78566:1.10033, TSS78568:1.79769e+308	TSS78565:0.210438, TSS78566:0.00873946	XLOC_080133:0.102958	na	XLOC_080133:3.13406	TCONS_00264700:3.98133, TCONS_00264701:3.45677, TCONS_00264702:4.80174, TCONS_00264703:1.84076, TCONS_00272216:2.20024, TCONS_00276324:3.48543, TCONS_00278097:2.4962	na	TSS78565:3.45685, TSS78566:2.05598, TSS78567:3.48543	TSS78565:0.253702, TSS78566:0.0621687	XLOC_080133:0.203272	na
TNFSF10	present										na	na	na	na	na	na	na	XLOC_064814:-1.12499	na	na	na	na	na	na
TYK2						present					na	na	na	na	na	na	na	na	TCONS_00149366:1.71098	na	na	na	na	na
References
10. Krishnan MN, Ng A, Sukumaran B, Gilfoy FD, Uchil PD, et al. (2008) RNA interference screen for human genes associated with West Nile virus infection. Nature 455: 242-245.
11. Sessions OM, Barrows NJ, Souza-Neto JA, Robinson TJ, Hershey CL, et al. (2009) Discovery of insect and human dengue virus host factors. Nature 458: 1047-1050.
12. Balas C, Kennel A, Deauvieau F, Sodoyer R, Arnaud-Barbe N, et al. (2011) Different innate signatures induced in human monocyte-derived dendritic cells by wild-type dengue 3 virus, attenuated but reactogenic dengue 3 vaccine virus, or attenuated nonreactogenic dengue 1-4 vaccine virus strains. The Journal of infectious diseases 203: 103-108.
13. Becerra A, Warke RV, Martin K, Xhaja K, de Bosch N, et al. (2009) Gene expression profiling of dengue infected human primary cells identifies secreted mediators in vivo. Journal of medical virology 81: 1403-1411.
14. Conceicao TM, El-Bacha T, Villas-Boas CS, Coello G, Ramirez J, et al. (2010) Gene expression analysis during dengue virus infection in HepG2 cells reveals virus control of innate immune response. The Journal of infection 60: 65-75.
15. Fink J, Gu F, Ling L, Tolfvenstam T, Olfat F, et al. (2007) Host gene expression profiling of dengue virus infection in cell lines and patients. PLoS Negl Trop Dis 1: e86.
16. Hoang LT, Lynn DJ, Henn M, Birren BW, Lennon NJ, et al. (2010) The early whole-blood transcriptional signature of dengue virus and features associated with progression to dengue shock syndrome in Vietnamese children and young adults. Journal of virology 84: 12982-12994.
17. Liew KJ, Chow VT (2006) Microarray and real-time RT-PCR analyses of a novel set of differentially expressed human genes in ECV304 endothelial-like cells infected with dengue virus type 2. Journal of virological methods 131: 47-57.
18. Loke P, Hammond SN, Leung JM, Kim CC, Batra S, et al. (2010) Gene expression patterns of dengue virus-infected children from nicaragua reveal a distinct signature of increased metabolism. PLoS Negl Trop Dis 4: e710.
19. Long HT, Hibberd ML, Hien TT, Dung NM, Van Ngoc T, et al. (2009) Patterns of gene transcript abundance in the blood of children with severe or uncomplicated dengue highlight differences in disease evolution and host response to dengue virus infection. J Infect Dis 199: 537-546.
20. Moreno-Altamirano MM, Romano M, Legorreta-Herrera M, Sanchez-Garcia FJ, Colston MJ (2004) Gene expression in human macrophages infected with dengue virus serotype-2. Scandinavian journal of immunology 60: 631-638.
21. Nascimento EJ, Braga-Neto U, Calzavara-Silva CE, Gomes AL, Abath FG, et al. (2009) Gene expression profiling during early acute febrile stage of dengue infection can predict the disease outcome. PloS one 4: e7892.
22. Nasirudeen AM, Liu DX (2009) Gene expression profiling by microarray analysis reveals an important role for caspase-1 in dengue virus-induced p53-mediated apoptosis. Journal of medical virology 81: 1069-1081.
23. Silveira GF, Meyer F, Delfraro A, Mosimann AL, Coluchi N, et al. (2011) Dengue virus type 3 isolated from a fatal case with visceral complications induces enhanced proinflammatory responses and apoptosis of human dendritic cells. Journal of virology 85: 5374-5383.
24. Simmons CP, Popper S, Dolocek C, Chau TN, Griffiths M, et al. (2007) Patterns of host genome-wide gene transcript abundance in the peripheral blood of patients with acute dengue hemorrhagic fever. J Infect Dis 195: 1097-1107.
25. Tolfvenstam T, Lindblom A, Schreiber MJ, Ling L, Chow A, et al. (2011) Characterization of early host responses in adults with dengue disease. BMC infectious diseases 11: 209.
26. Ubol S, Masrinoul P, Chaijaruwanich J, Kalayanarooj S, Charoensirisuthikul T, et al. (2008) Differences in global gene expression in peripheral blood mononuclear cells indicate a significant role of the innate responses in progression of dengue fever but not dengue hemorrhagic fever. J Infect Dis 197: 1459-1467.
27. Umareddy I, Pluquet O, Wang QY, Vasudevan SG, Chevet E, et al. (2007) Dengue virus serotype infection specifies the activation of the unfolded protein response. Virol J 4: 91.
28. Villas-Boas CS, Conceicao TM, Ramirez J, Santoro AB, Da Poian AT, et al. (2009) Dengue virus-induced regulation of the host cell translational machinery. Brazilian journal of medical and biological research : Revista brasileira de pesquisas medicas e biologicas / Sociedade Brasileira de Biofisica [et al] 42: 1020-1026.
29. Warke RV, Xhaja K, Martin KJ, Fournier MF, Shaw SK, et al. (2003) Dengue virus induces novel changes in gene expression of human umbilical vein endothelial cells. J Virol 77: 11822-11832.
44. Jamison SF (Unpublished) DENV Screen Human.
45. Le Breton M, Meyniel-Schicklin L, Deloire A, Coutard B, Canard B, et al. (2011) Flavivirus NS3 and NS5 proteins interaction network: a high-throughput yeast two-hybrid screen. BMC Microbiol 11: 234.
46. LeSommer C, Barrows, N.J., Garcia-Blanco, M.A. (Unpublished) YFV Screen.
47. Li Q, Brass AL, Ng A, Hu Z, Xavier RJ, et al. (2009) A genome-wide genetic screen for host factors required for hepatitis C virus propagation. Proceedings of the National Academy of Sciences of the United States of America 106: 16410-16415.
48. Tai AW, Benita Y, Peng LF, Kim SS, Sakamoto N, et al. (2009) A functional genomic screen identifies cellular cofactors of hepatitis C virus replication. Cell host & microbe 5: 298-307.
49. Ward AM, Bidet K, Yinglin A, Ler SG, Hogue K, et al. (2011) Quantitative mass spectrometry of DENV-2 RNA-interacting proteins reveals that the DEAD-box RNA helicase DDX6 binds the DB1 and DB2 3' UTR structures. RNA Biol 8: 1173-1186.
