# Supplementary material for: Host Cell Transcriptome Profile during Wild-Type and Attenuated Dengue Virus Infection
Source: PLoS Negl Trop Dis. 2013 Mar 14;7(3):e2107. doi: 10.1371/journal.pntd.0002107 (PMC3597485; doi:10.1371/journal.pntd.0002107)
Supplement: Table S7 — Cross-platform analysis of the lipid metabolism pathway. Members of the lipid metabolism pathway were interrogated for their appearance in an RNAi screen for Flaviviridae host factors [10], [11], [48], [49], [51] (Jamison and Garcia-Blanco, unpublished data), direct interaction with DENV gene products [47], [50] and differential regulation in a microarray study [12]–[29]. Differential regulation following infection with DENV1-16007 and/or DENV1-PDK13 was also interrogated for each member of these pathways with the Cuffdiff values from the current experiment recorded in each of the corresponding columns. (XLS) [file pntd.0002107.s008.xls]

## Sheet: Table S7
Table S7 - Lipid Metabolism											Control vs 16007							Control vs PDK13
											ln(fold change)				sqrt(JS)			ln(fold change)				sqrt(JS)
Hugo name	Microarray	DENV screen (Hs)	DENV screen (Dm)	YFV screen	WNV screen (Published)	WNV screen (Unpublished)	HCV-virus screen	HCV-replicon screen	DENV UTR-BP's	DENV-Y2H	Gene	Isoform	CDS	TSS	Splicing	Promoter	CDS	Gene	Isoform	CDS	TSS	Splicing	Promoter	CDS
AADAC											na	na	na	na	na	na	na	na	na	na	na	na	na	na
ACAA1											na	na	na	na	na	na	na	XLOC_063780:-0.440834	TCONS_00211156:-1.1709	na	na	na	na	na
ACAA2											na	na	na	na	na	na	na	na	na	na	na	na	na	na
ACACA											na	na	na	na	na	na	na	na	na	na	na	na	na	na
ACACB		present									na	TCONS_00064300:1.84268, TCONS_00069984:2.3951, TCONS_00073689:1.93462	na	na	na	na	na	XLOC_019094:-0.571801	TCONS_00064300:1.90809, TCONS_00073687:1.80445, TCONS_00073688:-1.31452	na	na	na	na	na
ACAD10											na	na	na	na	na	na	na	na	na	na	na	na	na	na
ACAD11	present										na	na	na	na	na	na	na	na	na	na	na	na	na	na
ACAD8											na	na	na	na	TSS17662:0.0581693	na	na	XLOC_014545:-0.653895	TCONS_00053738:-2.13178	na	TSS17662:-0.653895	TSS17662:0.184284	na	na
ACADL											na	TCONS_00166216:1.79769e+308	na	TSS51279:1.79769e+308	na	XLOC_050977:0.220196	na	XLOC_050977:1.85722	na	na	na	na	XLOC_050977:0.35825	na
ACADM	present										XLOC_007154:-1.79769e+308	TCONS_00003501:2.72343, TCONS_00030377:-1.79769e+308	na	na	na	na	na	XLOC_007154:-1.79769e+308	TCONS_00003502:-1.99989, TCONS_00030377:-1.79769e+308	na	na	na	na	na
ACADS											na	na	na	na	na	na	na	na	na	na	na	na	na	na
ACADSB											na	TCONS_00046493:1.6079	na	na	na	na	na	XLOC_010484:-0.547036	TCONS_00036570:-1.50561, TCONS_00036571:-0.9793, TCONS_00046493:1.67094	na	na	na	na	na
ACADVL	present					present					na	na	na	na	na	na	na	na	na	na	na	na	na	na
ACAT1	present										na	TCONS_00061015:-2.17825	na	na	TSS17269:0.0175074, TSS17270:0.192893	XLOC_014321:0.102296	na	na	na	na	na	TSS17270:0.271065	XLOC_014321:0.103752	na
ACAT2	present										na	na	na	na	na	na	na	na	TCONS_00270882:-1.79769e+308, TCONS_00272907:-1.73024, TCONS_00275516:-1.75688	na	na	na	na	na
ACOX1											na	na	na	na	na	na	na	na	na	na	na	na	na	na
ACOX2	present										na	na	na	na	na	na	na	XLOC_064051:-0.683976	TCONS_00212556:-2.31723, TCONS_00220988:-3.66745	na	na	na	na	na
ACOX3											na	na	na	na	na	na	na	na	na	na	na	na	na	na
ACSBG1											na	na	na	na	na	na	na	na	na	na	na	na	na	na
ACSBG2											na	na	na	na	na	na	na	na	na	na	na	na	na	na
ACSL1	present										na	na	na	na	na	na	na	XLOC_071250:1.81423	TCONS_00236066:1.79769e+308, TCONS_00236067:2.92132, TCONS_00236069:2.07117, TCONS_00236071:2.23395, TCONS_00236073:1.91861, TCONS_00236076:1.21615, TCONS_00240984:2.13243	na	na	na	na	na
ACSL3											na	na	na	na	na	na	na	na	na	na	na	na	na	na
ACSL4				present							na	TCONS_00340161:-1.79769e+308, TCONS_00340838:3.70462, TCONS_00340839:-1.95389, TCONS_00341874:-4.05312, TCONS_00342312:1.05437	na	na	na	na	na	XLOC_102422:-0.509637	TCONS_00339144:1.40778, TCONS_00340161:-1.79769e+308, TCONS_00340163:-2.53305, TCONS_00341439:1.86788, TCONS_00341876:-1.63348, TCONS_00342312:-1.79769e+308	na	na	na	na	na
ACSL5											na	TCONS_00036252:-1.89674	na	na	na	na	na	na	na	na	na	na	na	na
ACSL6											na	TCONS_00251612:-0.85818, TCONS_00251615:1.79769e+308	na	TSS75474:-0.85818, TSS75475:1.79769e+308	TSS75468:0.258877, TSS75469:0.577662	XLOC_076126:0.381472	na	na	TCONS_00251593:-2.33735, TCONS_00251611:-2.57413, TCONS_00251613:1.79769e+308, TCONS_00251615:1.79769e+308	na	TSS75459:-2.33735, TSS75464:-1.45183, TSS75469:0.943557, TSS75474:-0.570807, TSS75475:1.79769e+308	TSS75464:0.29116, TSS75466:0.468234, TSS75469:0.566977	XLOC_076126:0.398573	na
ACSM4											na	na	na	na	na	na	na	na	na	na	na	na	na	na
ADH1A		present									na	TCONS_00234442:1.79769e+308	na	na	na	na	na	na	na	na	na	na	na	na
ADH1B											na	na	na	na	na	na	na	na	na	na	na	na	na	na
ADH1C											na	na	na	na	TSS70064:0.569786	na	na	na	na	na	na	na	na	na
ADH4											na	TCONS_00234427:-1.79769e+308	na	na	na	na	na	na	TCONS_00234428:-4.25513	na	na	na	na	na
ADH5	present										na	na	na	na	na	na	na	XLOC_070663:-0.686476	TCONS_00234410:-1.0081	na	na	na	na	na
ADH5P4											na	na	na	na	na	na	na	na	TCONS_00267605:-0.985393	na	na	na	na	na
ADH6											na	TCONS_00234433:2.67259	na	na	na	na	na	XLOC_070666:-0.555306	TCONS_00234433:2.09923, TCONS_00234438:-1.60087	na	na	na	na	na
ADH7											na	na	na	na	na	na	na	na	na	na	na	na	na	na
ADHFE1	present										na	na	na	na	na	na	na	na	TCONS_00299221:-1.79769e+308, TCONS_00299224:-2.75807, TCONS_00299229:1.79769e+308	na	na	na	na	na
AGPAT1	present										na	na	na	na	na	na	na	na	na	na	na	na	na	na
AGPAT2					present	present					na	na	na	na	na	XLOC_096288:0.0406019	na	na	TCONS_00315736:-1.25575	na	TSS94893:-1.04965	TSS94893:0.127043	XLOC_096288:0.19304	na
AGPAT3							present				na	TCONS_00190590:2.2249	na	na	na	na	na	XLOC_058163:0.610162, XLOC_059109:1.96794	TCONS_00190586:1.83104, TCONS_00190587:2.17088, TCONS_00190590:1.68524, TCONS_00190599:1.20425, TCONS_00193609:1.44767, TCONS_00194020:1.96794	na	na	na	na	na
AGPAT4											na	na	na	na	na	na	na	XLOC_081813:0.603196	TCONS_00269232:1.59879, TCONS_00278247:2.08982	na	na	na	na	na
AGPAT5											na	na	na	na	na	na	na	XLOC_090144:-0.926515	TCONS_00298403:-0.919259, TCONS_00302498:-1.97	na	na	na	na	na
AGPAT6											na	na	na	na	TSS88449:0.0301949, TSS88452:0.149513	XLOC_090419:0.0632608	na	na	TCONS_00303833:-1.79769e+308, TCONS_00304327:-1.79308, TCONS_00307985:1.69453	na	na	TSS88449:0.0812565, TSS88450:0.25447, TSS88452:0.164225	XLOC_090419:0.116061	na
AGPAT9											na	TCONS_00230278:-1.79769e+308	na	TSS67559:-1.79769e+308	na	XLOC_069269:0.120299	na	na	TCONS_00230278:-1.79769e+308	na	TSS67556:1.49259, TSS67559:-1.79769e+308	na	XLOC_069269:0.204369	na
AKR1A1	present										na	na	na	na	TSS1763:0.0445454, TSS1764:0.148411	XLOC_000706:0.0395762	na	na	TCONS_00002702:-1.21271	na	TSS1765:-1.21271	TSS1763:0.110479	XLOC_000706:0.151785	na
AKR1B1											na	TCONS_00287617:-2.54876	na	na	TSS87436:0.0833272, TSS87441:0.241813	XLOC_086972:0.108154	na	XLOC_086972:-0.915993	TCONS_00287605:-1.96032, TCONS_00287609:-1.91704, TCONS_00287617:-2.76579	na	TSS87436:-1.52498, TSS87439:-1.91704	TSS87436:0.26725, TSS87438:0.0417202, TSS87441:0.216204	XLOC_086972:0.128183	na
AKR1B10											XLOC_085496:-0.651813	na	na	TSS84357:-0.644895	TSS84357:0.152875	XLOC_085496:0.0351124	na	XLOC_085496:-1.03804	na	na	TSS84357:-1.04125	TSS84357:0.0846059	XLOC_085496:0.0254026	na
AKR1B15											XLOC_085496:-0.651813	TCONS_00290129:-1.51293	na	TSS84357:-0.644895	TSS84361:0.158679, TSS84357:0.152875	XLOC_085496:0.0351124	na	XLOC_085496:-1.03804	TCONS_00282708:-1.35481, TCONS_00290129:-1.49154	na	TSS84357:-1.04125	TSS84357:0.0846059	XLOC_085496:0.0254026	na
AKR7A2	present										na	na	na	na	na	na	na	na	TCONS_00009947:-2.89501	na	na	na	na	na
AKR7A3										present	na	na	na	na	na	na	na	na	na	na	na	na	na	na
ALDH1A1	present										na	TCONS_00318529:-3.418	na	na	na	na	na	na	TCONS_00317339:-2.69298, TCONS_00319152:-1.18294, TCONS_00322997:1.79769e+308	na	na	na	na	na
ALDH1A2											na	na	na	na	na	na	na	na	na	na	na	na	na	na
ALDH1A3											na	na	na	na	na	na	na	na	na	na	na	na	na	na
ALDH1B1											na	na	na	na	na	na	na	XLOC_094224:-0.997438	TCONS_00310004:-1.05037, TCONS_00310005:-0.962542	na	TSS91120:-0.997438	na	na	na
ALDH2						present					na	na	na	na	TSS21156:0.0506683	XLOC_019119:0.0465291	na	na	TCONS_00064408:-0.881497	na	TSS21155:-0.883231	na	XLOC_019119:0.129976	na
ALDH3A1											na	TCONS_00119116:-1.9174	na	na	TSS35884:0.239447	na	na	XLOC_036972:-0.677081	TCONS_00119116:-2.65202	na	TSS35885:-2.67916	TSS35883:0.193454, TSS35884:0.253257	XLOC_036972:0.250985	na
ALDH3A2										present	na	TCONS_00116199:1.79769e+308, TCONS_00116200:1.55883, TCONS_00126121:-0.929435	na	na	na	na	na	XLOC_035922:-0.715367, XLOC_038773:-2.67568	TCONS_00116203:-3.20072, TCONS_00126121:-1.61465, TCONS_00126920:-2.67568	na	na	na	na	na
ALDH4A1											na	na	na	na	na	na	na	XLOC_002975:-0.755118	TCONS_00009900:-0.774536, TCONS_00009902:-2.28066	na	na	na	na	na
ALDH7A1											na	TCONS_00251491:-3.58275, TCONS_00251494:2.9741	na	na	na	na	na	XLOC_076096:-0.664709	TCONS_00251491:-2.71137, TCONS_00251494:2.54875	na	na	na	na	na
ALDH9A1											na	na	na	na	na	na	na	na	na	na	na	na	na	na
AOAH	present										na	na	na	na	na	na	na	na	na	na	na	na	na	na
AUH											na	na	na	na	na	na	na	na	na	na	na	na	na	na
BTD			present								na	na	na	na	na	na	na	XLOC_062083:-1.18189, XLOC_063656:1.79482	TCONS_00204745:-1.21721, TCONS_00204746:-1.27277, TCONS_00204747:-2.16253, TCONS_00204748:-1.72205, TCONS_00220904:1.79482	na	na	na	na	na
CEL	present										na	na	na	na	na	na	na	XLOC_095010:-0.568661	na	na	na	na	na	na
CLPS											na	na	na	na	na	na	na	na	na	na	na	na	na	na
COX10	present										na	na	na	na	na	na	na	na	na	na	na	na	na	na
CPT1A											na	na	na	na	na	XLOC_015203:0.120784	na	na	TCONS_00053901:-1.694	na	na	TSS18877:0.275243	na	na
CPT1B											na	TCONS_00198978:-3.22563, TCONS_00198979:-1.79769e+308	na	na	na	na	na	na	TCONS_00198978:-1.35776, TCONS_00198979:-1.79769e+308	na	na	na	na	na
CPT1C											na	na	na	na	TSS40504:0.46544	na	na	na	na	na	na	TSS40504:0.278773, TSS40505:0.337074	na	na
CPT2	present					present					na	na	na	na	na	na	na	XLOC_000814:-0.717218	TCONS_00025686:-1.24807	na	na	na	na	na
CYP19A1											na	na	na	na	na	na	na	na	na	na	na	na	na	na
CYP1A1											na	na	na	na	na	na	na	XLOC_029959:-0.735187	na	na	na	na	na	na
CYP1A2											na	na	na	na	na	na	na	na	na	na	na	na	na	na
CYP1B1											na	na	na	na	na	na	na	na	na	na	na	na	na	na
CYP27B1											na	na	na	na	na	na	na	na	na	na	na	na	na	na
CYP2A6		present									na	na	na	na	na	na	na	na	na	na	na	na	na	na
CYP2B6											na	na	na	na	na	XLOC_042722:0.365481	na	na	na	na	na	na	XLOC_042722:0.201428	na
CYP2C18											na	TCONS_00035736:2.3379	na	na	na	na	na	XLOC_010218:0.94811	na	na	na	na	na	na
CYP2C19											XLOC_012851:2.11397	TCONS_00043283:2.11397	na	na	na	na	na	XLOC_012850:2.94976, XLOC_010218:0.94811	TCONS_00035740:2.83708, TCONS_00046264:2.94976	na	na	na	na	na
CYP2C8	present					present					na	na	na	na	na	na	na	na	TCONS_00042851:1.68426	na	na	na	na	na
CYP2C9											na	na	na	na	na	na	na	na	na	na	na	na	na	na
CYP2D6											na	na	na	na	na	na	na	na	na	na	na	na	na	na
CYP2E1											na	na	na	na	na	na	na	na	na	na	na	na	na	na
CYP2F1											na	na	na	na	na	na	na	na	na	na	na	na	na	na
CYP2G1P											na	na	na	na	na	na	na	na	na	na	na	na	na	na
CYP2J2	present										na	na	na	na	TSS7768:0.122334	na	na	na	na	na	na	na	na	na
CYP2S1											na	na	na	na	na	na	na	na	na	na	na	na	XLOC_042726:0.0993747	na
CYP3A4											na	TCONS_00286492:1.79769e+308	na	TSS86740:1.79769e+308	TSS86739:0.255188	XLOC_086657:0.0931689	na	na	na	na	na	TSS86739:0.139796	na	na
CYP3A43											na	na	na	na	TSS83582:0.635764	na	na	XLOC_085200:1.79584	TCONS_00281461:-1.79769e+308	na	TSS83582:1.82281, TSS83584:-1.79769e+308	TSS83582:0.728289	na	na
CYP3A5											XLOC_086654:0.546353	TCONS_00298099:1.75711, TCONS_00298100:-2.63424	na	na	na	na	na	XLOC_086654:1.14249	TCONS_00286473:3.16311, TCONS_00286476:3.65696, TCONS_00286480:-2.78137, TCONS_00297107:2.49626, TCONS_00298099:2.71733, TCONS_00298100:-3.44444	na	na	na	na	na
CYP3A7											na	na	na	na	na	na	na	na	na	na	na	na	na	na
CYP4A11											na	na	na	na	na	na	na	na	na	na	na	na	na	na
CYP4A22							present				na	na	na	na	na	na	na	na	na	na	na	na	na	na
CYP4B1											na	na	na	na	TSS1830:0.442357	XLOC_000730:0.274982	na	na	TCONS_00002807:-2.35768	na	TSS1832:-2.35768	TSS1830:0.552752	XLOC_000730:0.285135	na
CYP4F11											na	na	na	na	na	na	na	na	na	na	na	na	na	na
CYP4F12	present										na	na	na	na	na	na	na	na	na	na	na	na	na	na
CYP4F8		present									na	na	na	na	na	na	na	na	na	na	na	na	na	na
CYP4X1											na	na	na	na	na	na	na	na	na	na	na	na	na	na
CYP4Z1											na	na	na	na	na	na	na	na	na	na	na	na	na	na
CYP51A1						present					na	na	na	na	na	na	na	na	na	na	na	na	na	na
CYP7B1											na	na	na	na	na	na	na	na	na	na	na	na	na	na
DAGLA											na	na	na	na	na	na	na	XLOC_013907:0.893505	TCONS_00053431:1.18205, TCONS_00055089:2.35114, TCONS_00061900:1.4149	na	na	na	na	na
DGAT1							present				na	TCONS_00308280:-0.860278	na	TSS90581:-0.860278	TSS90580:0.0625288	XLOC_091830:0.133256	na	XLOC_091830:-0.830625	TCONS_00301576:-1.13304, TCONS_00301577:-1.40128	na	TSS90580:-1.16907	TSS90580:0.0322969	XLOC_091830:0.110511	na
DGAT2	present										na	na	na	na	TSS17071:0.0447194, TSS17074:0.180147	XLOC_014165:0.0596126	na	XLOC_014165:-1.78968	TCONS_00048700:-1.9526, TCONS_00048702:-1.8792, TCONS_00055206:-3.15617	na	TSS17071:-1.94265, TSS17072:-3.15617, TSS17074:-1.72169	TSS17074:0.133248	XLOC_014165:0.192872	na
DGKA											na	TCONS_00068204:-2.2064	na	TSS20467:-2.2064	TSS20464:0.123435	XLOC_018776:0.252312	na	na	na	na	na	TSS20464:0.280098	XLOC_018776:0.147274	na
DGKB											na	na	na	na	na	na	na	na	na	na	na	na	na	na
DGKD											na	TCONS_00160095:-1.79769e+308, TCONS_00174419:-3.61873	na	na	na	na	na	XLOC_049114:-0.459695	TCONS_00160095:-1.79769e+308, TCONS_00174419:-4.79062	na	na	na	na	na
DGKE											na	na	na	na	na	na	na	XLOC_036377:-1.37274	na	na	na	na	na	na
DGKG											na	na	na	na	na	na	na	na	na	na	na	na	na	na
DGKH											na	na	na	na	na	na	na	TCONS_00077664:-1.79769e+308	na	na	na	na	na	na
DGKI											na	na	na	na	na	na	na	na	na	na	na	na	na	na
DGKK											na	na	na	na	na	XLOC_102016:0.181809	na	TCONS_00341849:-1.89345	na	na	TSS101466:-1.89345	na	XLOC_102016:0.241648	na
DGKQ											na	na	na	na	na	na	na	na	TCONS_00232332:-1.90006	na	na	na	na	na
DGKZ											na	na	na	na	na	na	na	na	TCONS_00060126:1.53988	na	na	na	na	na
DHCR7											na	TCONS_00051110:-0.256164, TCONS_00051111:-3.82764, TCONS_00059087:-2.5419, TCONS_00062144:2.37641, TCONS_00062145:2.99769	na	TSS18931:-0.254468, TSS18932:-0.985648, TSS18933:2.37641, TSS18935:2.99769	TSS18931:0.0945491, TSS18932:0.312032	XLOC_015227:0.33196	na	XLOC_015227:-0.562888	TCONS_00055425:-0.836135, TCONS_00057807:-0.823617, TCONS_00059087:-1.21799, TCONS_00062144:0.900669	na	TSS18932:-0.617393, TSS18933:0.900669, TSS18934:-0.836135	TSS18932:0.180622	XLOC_015227:0.0904313	na
DHRS2						present					na	na	na	na	na	na	na	na	TCONS_00084726:-1.79769e+308	na	TSS25519:-1.79769e+308	TSS25520:0.252892	XLOC_025686:0.163937	na
DHRS4											na	na	na	na	na	na	na	XLOC_025690:-0.730653	TCONS_00084733:2.44122	na	na	na	na	na
DHRS9	present										na	na	na	na	na	na	na	na	na	na	na	na	na	na
EBP	present										na	TCONS_00333041:-1.03618	na	na	na	na	na	XLOC_100780:-1.01746	TCONS_00333041:-1.35369, TCONS_00333042:-1.05433, TCONS_00333045:-1.04395, TCONS_00333046:-1.72409, TCONS_00342593:-0.996053	na	na	na	na	na
ECH1	present										na	TCONS_00140222:-1.79769e+308	na	na	na	na	na	XLOC_043739:-0.549109	TCONS_00140220:-1.02735, TCONS_00140222:-2.62755, TCONS_00152851:-0.932351	na	na	na	na	na
ECHS1											na	na	na	na	na	XLOC_011684:0.159313	na	XLOC_011684:-0.628503	TCONS_00040147:-1.03912	na	TSS15647:-1.03912	na	XLOC_011684:0.124204	na
ECI1	present										na	na	na	na	na	na	na	na	na	na	na	na	na	na
ECI2											na	na	na	na	na	na	na	na	na	na	na	na	na	na
EHHADH				present							na	na	na	na	na	na	na	na	na	na	na	na	na	na
FASN						present					na	na	na	na	na	na	na	na	na	na	na	na	na	na
FDFT1											na	TCONS_00307158:-1.03809, TCONS_00307934:-2.00618	na	na	na	na	na	XLOC_090219:-0.660498	TCONS_00302514:-0.786823, TCONS_00307158:-1.51832, TCONS_00307934:-1.98306, TCONS_00307935:1.29158	na	na	na	na	na
FDPS	present			present							na	na	na	na	na	na	na	XLOC_001694:-0.431442	TCONS_00005744:-0.809447, TCONS_00005757:-1.01907	na	na	na	na	na
FNTB											na	na	na	na	na	na	na	na	TCONS_00093200:1.66586	na	na	na	na	na
FUT4					present	present					na	na	na	na	na	na	na	na	na	na	na	na	na	na
FUT7											na	na	na	na	na	na	na	XLOC_096304:-2.73644	TCONS_00315816:-2.73644	na	TSS94944:-2.73644	na	na	na
GBA3											na	na	na	na	na	na	na	XLOC_068825:-0.82515	TCONS_00228957:-3.11465, TCONS_00242582:-1.18084	na	na	na	na	na
GCDH	present										na	TCONS_00136609:-3.4233	na	na	na	na	na	XLOC_042369:-0.596984	TCONS_00136609:-3.76467	na	na	na	na	na
GGPS1											na	na	na	na	na	na	na	na	XLOC_100633:0.89876	na	na	na	na	na
GK											na	TCONS_00332696:-2.26564, TCONS_00342581:1.80531	na	na	na	na	na	XLOC_100633:0.89876, XLOC_103086:2.56062	TCONS_00332696:-2.33258, TCONS_00341258:1.40662, TCONS_00342581:1.64522	na	na	na	na	na
GK2											na	na	na	na	na	na	na	na	na	na	na	na	na	na
GLA											na	na	na	na	na	na	na	XLOC_102343:-0.631421	TCONS_00337052:-3.02817	na	na	na	na	na
GLB1											na	na	na	na	na	na	na	na	TCONS_00211021:-0.93988, TCONS_00211023:-2.93615	na	na	na	na	na
GLYCTK											na	TCONS_00206250:2.01705	na	na	na	na	na	XLOC_062409:-1.09064	TCONS_00206251:-1.95086, TCONS_00206253:-1.42356, TCONS_00206255:-2.62061, TCONS_00206256:-1.83422	na	na	na	na	na
GPAM				present							na	TCONS_00045371:4.35956	na	na	na	na	na	na	TCONS_00039692:-2.09278, TCONS_00045371:4.68435	na	na	na	na	na
GPAT2											na	TCONS_00163375:4.30759	na	na	na	na	na	na	TCONS_00163377:-1.79769e+308	na	na	na	na	na
HADH	present										na	TCONS_00244240:2.26835	na	na	TSS67816:0.44092	XLOC_069402:0.119662	na	XLOC_069402:-0.980722	TCONS_00230724:-1.31492	na	TSS67815:-1.30689	TSS67815:0.0527123	XLOC_069402:0.217691	na
HADHA											na	na	na	na	TSS48161:0.0347958, TSS48162:0.0126686	XLOC_049417:0.0488292	na	na	na	na	na	TSS48161:0.0409283	XLOC_049417:0.0589798	na
HADHB											na	TCONS_00153759:-1.94866, TCONS_00153760:2.74139	na	na	TSS43580:0.0996724, TSS43581:0.26399	XLOC_047376:0.091442	na	na	TCONS_00153759:-2.25346, TCONS_00153760:3.1891, TCONS_00179751:-1.4673, TCONS_00179752:1.56738	na	TSS43582:1.56738	TSS43580:0.11131, TSS43581:0.470643	XLOC_047376:0.164619	na
HMGCR											na	TCONS_00246178:1.15983, TCONS_00259297:-0.947016, TCONS_00260860:1.15428	na	na	na	na	na	XLOC_074271:-0.560398, XLOC_077412:-1.38369	TCONS_00246178:1.03394, TCONS_00246179:-2.59632, TCONS_00246180:-1.72972, TCONS_00259297:-1.40081, TCONS_00259716:-1.44881, TCONS_00260860:1.75031	na	na	na	na	na
HSD17B10	present										na	na	na	na	TSS101552:0.0197467, TSS101551:0.185808	XLOC_102070:0.00578521	na	na	na	na	na	TSS101552:0.041858, TSS101551:0.204743	XLOC_102070:0.0224557	na
HSD17B12											na	na	na	na	na	na	na	na	na	na	na	na	na	na
HSD17B4											na	TCONS_00258536:1.08655	na	na	na	na	na	na	TCONS_00247144:1.28365, TCONS_00247156:1.79769e+308, TCONS_00247158:2.74463, TCONS_00258536:1.49622	na	na	na	na	na
HSD17B8	present										na	na	na	na	TSS77288:0.0651721	na	na	na	na	na	na	TSS77288:0.104935	na	na
IDI1											na	na	na	na	na	na	na	na	na	na	na	na	na	na
IDI2				present							na	na	na	na	na	na	na	na	na	na	na	na	na	na
LCT											na	na	na	na	na	na	na	na	na	na	na	na	na	na
LDLR											na	na	na	na	na	na	na	na	na	na	na	na	na	na
LIPA											na	TCONS_00038955:-2.32589	na	na	na	na	na	XLOC_011311:-0.787925	TCONS_00038952:-1.1759	na	na	na	na	na
LIPC											na	na	na	na	na	na	na	XLOC_029136:-0.499936	na	na	na	na	na	na
LIPE											na	na	na	na	na	na	na	na	na	na	na	na	na	na
LIPF											na	na	na	na	na	na	na	na	na	na	na	na	na	na
LIPG											na	na	na	na	na	na	na	XLOC_040587:-0.698608	TCONS_00131508:-3.1059, TCONS_00135090:1.79769e+308, TCONS_00135447:1.70342	na	na	na	na	na
LPIN1	present										na	TCONS_00153510:3.2466, TCONS_00153511:-1.16036	na	na	na	na	na	XLOC_047273:0.530474	TCONS_00153509:0.858057, TCONS_00153517:1.80065, TCONS_00153522:1.51392, TCONS_00174076:2.57851, TCONS_00174077:3.04702	na	na	na	na	na
LPIN2	present										na	na	na	na	na	na	na	na	TCONS_00131808:1.35851, TCONS_00133818:1.09483	na	na	na	na	na
LPIN3											na	TCONS_00187850:-2.51764, TCONS_00187851:-1.79769e+308	na	na	TSS52800:0.292058	XLOC_055437:0.0765574	na	XLOC_055437:-0.991831	TCONS_00181611:-1.79769e+308, TCONS_00187071:-2.15145, TCONS_00187851:-1.79769e+308, TCONS_00188354:-1.5932	na	TSS52800:-1.01737, TSS52802:-1.28439	TSS52800:0.259074	XLOC_055437:0.0883442	na
LPL											na	na	na	na	na	na	na	na	na	na	na	na	na	na
LSS											na	na	na	na	na	na	na	XLOC_058607:-0.604416	TCONS_00191935:-0.7932	na	na	na	na	na
MCAT	present										na	na	na	na	na	na	na	na	na	na	na	na	na	na
MGLL	present										na	TCONS_00213891:1.38052, TCONS_00213898:1.91912	na	na	TSS64814:0.204025, TSS64817:0.33957	XLOC_064435:0.178682	na	na	TCONS_00213891:2.3169, TCONS_00213893:-1.79769e+308, TCONS_00213897:-1.73563	na	TSS64815:-1.79769e+308, TSS64821:-1.79769e+308	TSS64814:0.235214	XLOC_064435:0.240243	na
MOGAT1											na	na	na	na	na	na	na	na	na	na	na	na	na	na
MOGAT2		present									na	na	na	na	na	na	na	na	na	na	na	na	na	na
MVD											na	na	na	na	TSS33112:0.021777, TSS33113:0.0523117	XLOC_033464:0.0530399	na	XLOC_032692:-1.37637, XLOC_033464:-0.67619	TCONS_00105303:-1.37637, TCONS_00106949:-0.841658, TCONS_00111476:-1.79769e+308	na	TSS31588:-1.37637, TSS33112:-0.792275	TSS33112:0.0663149, TSS33113:0.0579262	XLOC_033464:0.085972	na
MVK											na	na	na	na	na	na	na	na	na	na	na	na	na	na
NAGA											na	na	na	na	na	na	na	XLOC_060299:-0.896075	TCONS_00198584:-1.07218, TCONS_00203971:-1.00635	na	na	na	na	na
NQO1											na	na	na	na	na	na	na	na	na	na	na	na	na	na
OLAH											na	na	na	na	na	XLOC_009524:0.408548	na	na	na	na	na	TSS11480:0.459203	XLOC_009524:0.475385	na
OXSM	present										XLOC_065824:-2.55212	TCONS_00216516:-2.55212	na	na	na	na	na	na	na	na	na	na	na	na
PECR							present				na	na	na	na	na	na	na	na	na	na	na	na	na	na
PMVK	present										na	na	na	na	na	na	na	na	na	na	na	na	na	na
PNLIP											na	na	na	na	na	na	na	na	na	na	na	na	na	na
PNLIPRP1			present								na	na	na	na	na	na	na	na	na	na	na	na	na	na
PNLIPRP2											na	na	na	na	na	na	na	na	na	na	na	na	na	na
PNPLA2											na	TCONS_00060802:-2.22307	na	na	na	na	na	na	TCONS_00060802:-1.80874	na	na	na	na	na
PNPLA3											na	na	na	na	na	na	na	XLOC_061696:-2.02518, XLOC_059783:-0.508552	TCONS_00196444:-1.35926, TCONS_00196447:-1.6959, TCONS_00196448:-1.92459, TCONS_00199498:-2.02518	na	na	na	na	na
PPAP2A											na	na	na	na	na	na	na	na	TCONS_00250091:1.79769e+308	na	na	na	na	na
PPAP2B											na	na	na	na	na	na	na	XLOC_003502:0.58481	TCONS_00011889:1.25282, TCONS_00022397:-2.31809	na	na	na	na	na
PPAP2C											na	na	na	na	na	na	na	na	na	na	na	na	na	na
RDH14											na	na	na	na	na	na	na	na	na	na	na	na	na	na
SDS		present									na	na	na	na	na	na	na	na	na	na	na	na	na	na
SLC27A1											na	na	na	na	na	na	na	na	TCONS_00136779:-1.88454, TCONS_00136781:1.90575	na	na	na	na	na
SLC27A2	present										na	na	na	na	na	na	na	XLOC_029091:-1.09058	TCONS_00094176:-2.00201	na	na	na	na	na
SLC27A3	present										na	na	na	na	na	na	na	na	TCONS_00005529:-1.17358, TCONS_00005530:-1.784, TCONS_00005535:-1.73678	na	na	na	na	na
SLC27A4				present							na	na	na	na	na	na	na	XLOC_094929:-0.632345	na	na	na	na	na	na
SLC27A5											na	na	na	na	na	na	na	na	na	na	na	na	na	na
SLC27A6											na	na	na	na	na	na	na	na	na	na	na	na	na	na
SQLE											na	TCONS_00299793:-0.910084	na	na	na	na	na	XLOC_090863:-0.485796	TCONS_00299793:-1.00705, TCONS_00304481:-2.05952	na	na	na	na	na
VKORC1											na	na	na	na	na	na	na	XLOC_033103:-0.619291	TCONS_00106291:-1.21738, TCONS_00106292:-0.882365	na	na	na	na	na
References
10. Krishnan MN, Ng A, Sukumaran B, Gilfoy FD, Uchil PD, et al. (2008) RNA interference screen for human genes associated with West Nile virus infection. Nature 455: 242-245.
11. Sessions OM, Barrows NJ, Souza-Neto JA, Robinson TJ, Hershey CL, et al. (2009) Discovery of insect and human dengue virus host factors. Nature 458: 1047-1050.
12. Balas C, Kennel A, Deauvieau F, Sodoyer R, Arnaud-Barbe N, et al. (2011) Different innate signatures induced in human monocyte-derived dendritic cells by wild-type dengue 3 virus, attenuated but reactogenic dengue 3 vaccine virus, or attenuated nonreactogenic dengue 1-4 vaccine virus strains. The Journal of infectious diseases 203: 103-108.
13. Becerra A, Warke RV, Martin K, Xhaja K, de Bosch N, et al. (2009) Gene expression profiling of dengue infected human primary cells identifies secreted mediators in vivo. Journal of medical virology 81: 1403-1411.
14. Conceicao TM, El-Bacha T, Villas-Boas CS, Coello G, Ramirez J, et al. (2010) Gene expression analysis during dengue virus infection in HepG2 cells reveals virus control of innate immune response. The Journal of infection 60: 65-75.
15. Fink J, Gu F, Ling L, Tolfvenstam T, Olfat F, et al. (2007) Host gene expression profiling of dengue virus infection in cell lines and patients. PLoS Negl Trop Dis 1: e86.
16. Hoang LT, Lynn DJ, Henn M, Birren BW, Lennon NJ, et al. (2010) The early whole-blood transcriptional signature of dengue virus and features associated with progression to dengue shock syndrome in Vietnamese children and young adults. Journal of virology 84: 12982-12994.
17. Liew KJ, Chow VT (2006) Microarray and real-time RT-PCR analyses of a novel set of differentially expressed human genes in ECV304 endothelial-like cells infected with dengue virus type 2. Journal of virological methods 131: 47-57.
18. Loke P, Hammond SN, Leung JM, Kim CC, Batra S, et al. (2010) Gene expression patterns of dengue virus-infected children from nicaragua reveal a distinct signature of increased metabolism. PLoS Negl Trop Dis 4: e710.
19. Long HT, Hibberd ML, Hien TT, Dung NM, Van Ngoc T, et al. (2009) Patterns of gene transcript abundance in the blood of children with severe or uncomplicated dengue highlight differences in disease evolution and host response to dengue virus infection. J Infect Dis 199: 537-546.
20. Moreno-Altamirano MM, Romano M, Legorreta-Herrera M, Sanchez-Garcia FJ, Colston MJ (2004) Gene expression in human macrophages infected with dengue virus serotype-2. Scandinavian journal of immunology 60: 631-638.
21. Nascimento EJ, Braga-Neto U, Calzavara-Silva CE, Gomes AL, Abath FG, et al. (2009) Gene expression profiling during early acute febrile stage of dengue infection can predict the disease outcome. PloS one 4: e7892.
22. Nasirudeen AM, Liu DX (2009) Gene expression profiling by microarray analysis reveals an important role for caspase-1 in dengue virus-induced p53-mediated apoptosis. Journal of medical virology 81: 1069-1081.
23. Silveira GF, Meyer F, Delfraro A, Mosimann AL, Coluchi N, et al. (2011) Dengue virus type 3 isolated from a fatal case with visceral complications induces enhanced proinflammatory responses and apoptosis of human dendritic cells. Journal of virology 85: 5374-5383.
24. Simmons CP, Popper S, Dolocek C, Chau TN, Griffiths M, et al. (2007) Patterns of host genome-wide gene transcript abundance in the peripheral blood of patients with acute dengue hemorrhagic fever. J Infect Dis 195: 1097-1107.
25. Tolfvenstam T, Lindblom A, Schreiber MJ, Ling L, Chow A, et al. (2011) Characterization of early host responses in adults with dengue disease. BMC infectious diseases 11: 209.
26. Ubol S, Masrinoul P, Chaijaruwanich J, Kalayanarooj S, Charoensirisuthikul T, et al. (2008) Differences in global gene expression in peripheral blood mononuclear cells indicate a significant role of the innate responses in progression of dengue fever but not dengue hemorrhagic fever. J Infect Dis 197: 1459-1467.
27. Umareddy I, Pluquet O, Wang QY, Vasudevan SG, Chevet E, et al. (2007) Dengue virus serotype infection specifies the activation of the unfolded protein response. Virol J 4: 91.
28. Villas-Boas CS, Conceicao TM, Ramirez J, Santoro AB, Da Poian AT, et al. (2009) Dengue virus-induced regulation of the host cell translational machinery. Brazilian journal of medical and biological research : Revista brasileira de pesquisas medicas e biologicas / Sociedade Brasileira de Biofisica [et al] 42: 1020-1026.
29. Warke RV, Xhaja K, Martin KJ, Fournier MF, Shaw SK, et al. (2003) Dengue virus induces novel changes in gene expression of human umbilical vein endothelial cells. J Virol 77: 11822-11832.
44. Jamison SF (Unpublished) DENV Screen Human.
45. Le Breton M, Meyniel-Schicklin L, Deloire A, Coutard B, Canard B, et al. (2011) Flavivirus NS3 and NS5 proteins interaction network: a high-throughput yeast two-hybrid screen. BMC Microbiol 11: 234.
46. LeSommer C, Barrows, N.J., Garcia-Blanco, M.A. (Unpublished) YFV Screen.
47. Li Q, Brass AL, Ng A, Hu Z, Xavier RJ, et al. (2009) A genome-wide genetic screen for host factors required for hepatitis C virus propagation. Proceedings of the National Academy of Sciences of the United States of America 106: 16410-16415.
48. Tai AW, Benita Y, Peng LF, Kim SS, Sakamoto N, et al. (2009) A functional genomic screen identifies cellular cofactors of hepatitis C virus replication. Cell host & microbe 5: 298-307.
49. Ward AM, Bidet K, Yinglin A, Ler SG, Hogue K, et al. (2011) Quantitative mass spectrometry of DENV-2 RNA-interacting proteins reveals that the DEAD-box RNA helicase DDX6 binds the DB1 and DB2 3' UTR structures. RNA Biol 8: 1173-1186.
