# Supplementary material for: Host Cell Transcriptome Profile during Wild-Type and Attenuated Dengue Virus Infection
Source: PLoS Negl Trop Dis. 2013 Mar 14;7(3):e2107. doi: 10.1371/journal.pntd.0002107 (PMC3597485; doi:10.1371/journal.pntd.0002107)
Supplement: Table S8 — Cross-platform analysis of the oxidative phosphorylation pathway. Members of the oxidative phosphorylation pathway were interrogated for their appearance in an RNAi screen for Flaviviridae host factors [10], [11], [48], [49], [51] (Jamison and Garcia-Blanco, unpublished data), direct interaction with DENV gene products [47], [50] and differential regulation in a microarray study [12]–[29]. Differential regulation following infection with DENV1-16007 and/or DENV1-PDK13 was also interrogated for each member of these pathways with the Cuffdiff values from the current experiment recorded in each of the corresponding columns. (XLS) [file pntd.0002107.s009.xls]

## Sheet: Table S8
Table S8 - Oxidative Phosphorylation											Control vs 16007							Control vs PDK13
											ln(fold change)				sqrt(JS)			ln(fold change)				sqrt(JS)
Hugo name	Microarray	DENV screen (Hs)	DENV screen (Dm)	YFV screen	WNV screen (Published)	WNV screen (Unpublished)	HCV-virus screen	HCV-replicon screen	DENV UTR-BP's	DENV-Y2H	Gene	Isoform	CDS	TSS	Splicing	Promoter	CDS	Gene	Isoform	CDS	TSS	Splicing	Promoter	CDS
ATP12A											na	na	na	na	na	na	na	na	na	na	na	na	na	na
ATP4A											na	na	na	na	na	na	na	na	na	na	na	na	na	na
ATP4B											na	na	na	na	na	na	na	na	na	na	na	na	na	na
ATP5A1	present										na	na	na	na	na	na	na	na	na	na	na	na	na	na
ATP5B	present					present					XLOC_019793:-0.219169	TCONS_00074822:-0.261298	na	na	na	na	na	na	TCONS_00072477:-0.86761	na	na	na	na	na
ATP5C1	present										na	TCONS_00033744:2.46173, TCONS_00033746:1.60602, TCONS_00033747:1.79769e+308, TCONS_00033750:2.41408	na	na	na	na	na	XLOC_009472:-0.514618	TCONS_00033745:-1.18816, TCONS_00033746:3.47412, TCONS_00033747:1.79769e+308, TCONS_00033749:-3.7103, TCONS_00033750:2.83452	na	na	na	na	na
ATP5D	present										na	na	na	na	TSS38855:0.221698	XLOC_042143:0.0400282	na	XLOC_042143:-0.685152	TCONS_00135958:-1.13582, TCONS_00135959:-1.79769e+308	na	TSS38855:-1.32469	TSS38855:0.252401	XLOC_042143:0.142114	na
ATP5E											na	na	na	na	na	na	na	na	na	na	na	na	na	na
ATP5F1											na	na	na	na	na	na	na	na	TCONS_00004463:-0.865476, TCONS_00004466:-1.79769e+308	na	na	na	na	na
ATP5G1	present										na	na	na	na	na	na	na	XLOC_036305:-0.932348	TCONS_00117214:-1.03987, TCONS_00117215:-2.70646, TCONS_00127633:-0.859957	na	na	na	na	na
ATP5G2											na	na	na	na	na	XLOC_019742:0.0545079	na	na	TCONS_00065771:-1.00429	na	TSS22278:-0.986459, TSS22280:-0.778553	TSS22278:0.0338474	XLOC_019742:0.0641587	na
ATP5G3	present										na	na	na	na	na	na	na	XLOC_050707:-0.877867	TCONS_00165306:-1.17085, TCONS_00169758:-0.920948	na	na	na	na	na
ATP5H	present										na	na	na	na	na	na	na	XLOC_037667:-0.651646	TCONS_00123053:-1.47361	na	na	na	na	na
ATP5I	present										na	TCONS_00237729:-1.79769e+308	na	na	na	na	na	XLOC_069955:-1.00521	TCONS_00232281:-1.58103, TCONS_00237729:-1.79769e+308	na	na	na	na	na
ATP5J	present										na	na	na	na	na	na	na	na	na	na	na	na	na	na
ATP5J2	present										na	na	na	na	na	na	na	na	na	na	na	na	na	na
ATP5L											na	na	na	na	na	XLOC_014395:0.0985623	na	XLOC_014395:-0.596011	TCONS_00049143:-1.19048, TCONS_00049144:-0.838209	na	TSS17414:-0.838209, TSS17415:-1.19048	na	XLOC_014395:0.123157	na
ATP5O	present										na	na	na	na	na	na	na	na	na	na	na	na	na	na
ATP6AP1			present		present	present					na	na	na	na	na	na	na	na	na	na	na	na	na	na
ATP6V0A1					present	present					na	TCONS_00130982:2.46091	na	na	na	na	na	XLOC_039313:2.23847	TCONS_00130555:-1.51886, TCONS_00130982:2.23847	na	na	na	na	na
ATP6V0A2			present								XLOC_022781:-2.92809	TCONS_00067918:-2.92809	na	na	na	na	na	na	na	na	na	na	na	na
ATP6V0A4		present	present								XLOC_087006:-0.129002	TCONS_00287729:1.79769e+308, TCONS_00287730:-1.79769e+308	na	na	na	na	na	XLOC_087006:-1.79769e+308	TCONS_00287730:-1.79769e+308	na	na	na	na	na
ATP6V0B			present	present	present	present					na	na	na	na	TSS1673:0.135132	XLOC_000679:0.0125169	na	na	na	na	na	TSS1672:0.0389159, TSS1673:0.0955882	na	na
ATP6V0C		present	present	present	present	present					na	na	na	na	na	XLOC_032046:0.0712217	na	XLOC_032046:-0.614321	TCONS_00103727:-0.728633	na	TSS30331:-0.728633	na	XLOC_032046:0.0686364	na
ATP6V0D1		present	present	present	present	present					na	na	na	na	na	XLOC_033262:0.123166	na	na	TCONS_00108314:1.41207, TCONS_00109639:1.4258	na	TSS32719:1.41207, TSS32720:1.4258	na	XLOC_033262:0.225868	na
ATP6V0D2											na	na	na	na	na	na	na	na	na	na	na	na	na	na
ATP6V0E1			present								na	na	na	na	na	na	na	XLOC_075033:-0.743818	TCONS_00254506:-0.930212	na	na	na	na	na
ATP6V0E2			present								na	na	na	na	na	na	na	XLOC_085706:-1.45402	TCONS_00283304:-2.01681, TCONS_00283306:-1.4687, TCONS_00283308:-1.79769e+308, TCONS_00283309:-1.34853	na	na	na	na	na
ATP6V1A					present	present					na	na	na	na	na	na	na	na	na	na	na	na	na	na
ATP6V1B1	present		present		present						na	TCONS_00155110:1.79769e+308	na	na	na	na	na	na	na	na	na	na	na	na
ATP6V1B2	present		present		present						na	na	na	na	na	XLOC_090272:0.0277591	na	na	na	na	na	na	XLOC_090272:0.0400715	na
ATP6V1C1					present	present					na	na	na	na	na	na	na	na	TCONS_00307303:2.83847	na	na	na	na	na
ATP6V1C2			present								na	TCONS_00153458:-1.79769e+308	na	na	na	na	na	XLOC_051357:2.40892	TCONS_00153458:-1.79769e+308, TCONS_00178902:2.26216	na	na	na	na	na
ATP6V1D		present	present								na	na	na	na	na	na	na	na	na	na	na	na	na	na
ATP6V1E1					present	present					na	na	na	na	na	na	na	na	na	na	na	na	na	na
ATP6V1E2											na	na	na	na	na	na	na	na	na	na	na	na	na	na
ATP6V1F		present									na	na	na	na	na	na	na	na	na	na	na	na	na	na
ATP6V1G1						present					na	na	na	na	na	XLOC_094809:0.0416893	na	na	na	na	na	TSS91974:0.0397081	XLOC_094809:0.0470241	na
ATP6V1G2			present								na	na	na	na	na	na	na	na	na	na	na	na	na	na
ATP6V1G3		present	present								na	na	na	na	na	na	na	na	na	na	na	na	na	na
ATP6V1H		present	present	present							na	TCONS_00300673:-2.10929	na	na	TSS89755:0.1174, TSS89756:0.351216	XLOC_091332:0.021498	na	na	TCONS_00300673:-2.59861	na	na	TSS89755:0.17114, TSS89756:0.401521	XLOC_091332:0.0508742	na
ATP7A											na	na	na	na	na	na	na	na	na	na	na	na	na	na
COX10	present										na	na	na	na	na	na	na	na	na	na	na	na	na	na
COX11											na	na	na	na	na	na	na	na	na	na	na	na	na	na
COX15						present					na	na	na	na	na	na	na	na	na	na	na	na	na	na
COX17	present										na	na	na	na	na	na	na	na	na	na	na	na	na	na
COX4I1											na	TCONS_00109478:-0.89154, TCONS_00110111:-2.10724	na	na	na	na	na	na	TCONS_00109478:-1.48271, TCONS_00110111:-2.38932, TCONS_00112398:-1.00575	na	na	na	na	na
COX4I2											na	na	na	na	TSS52462:0.678873	na	na	na	na	na	na	na	na	na
COX5A	present										na	na	na	na	na	na	na	na	TCONS_00097809:-1.35581	na	na	na	na	na
COX5B	present										na	na	na	na	TSS44929:0.0148222	XLOC_047983:0.125719	na	na	na	na	na	TSS44929:0.0176061	XLOC_047983:0.12584	na
COX6A1	present										na	na	na	na	TSS21229:0.0660686	XLOC_042619:0.0182127	na	XLOC_019174:-0.591532	TCONS_00075694:-0.954972	na	TSS21230:-0.954972	TSS21229:0.0374947	XLOC_019174:0.128192	na
COX6A2				present		present					na	na	na	na	na	na	na	na	na	na	na	na	na	na
COX6B1						present					na	na	na	na	na	na	na	XLOC_042619:-0.975872	TCONS_00137221:-1.00837	na	TSS39813:-1.00837, TSS39815:-0.840281	na	XLOC_042619:0.0238194	na
COX6B2											na	na	na	na	na	na	na	na	na	na	na	na	na	na
COX6C											na	na	na	na	na	na	na	na	na	na	na	na	na	na
COX7A1											na	na	na	na	TSS42077:0.567775	XLOC_043694:0.138331	na	na	na	na	na	TSS42077:0.551754	XLOC_043694:0.119696	na
COX7A2	present										na	TCONS_00267737:-2.55718	na	na	na	na	na	na	TCONS_00267730:2.5038, TCONS_00267737:-2.7312	na	na	na	na	na
COX7A2L											na	na	na	na	na	na	na	na	na	na	na	na	na	na
COX7B	present										na	TCONS_00333802:1.7127	na	na	TSS99975:0.142808	XLOC_101075:0.102889	na	na	TCONS_00333802:1.49459	na	na	TSS99975:0.190498	XLOC_101075:0.0846822	na
COX7B2											na	na	na	na	TSS69438:0.306336	na	XLOC_070280:0.259809	na	na	na	na	na	XLOC_070280:0.314569	na
COX7C											na	na	na	na	TSS72307:0.152429	na	na	na	TCONS_00246520:-1.19848, TCONS_00257421:1.32509	na	na	TSS72307:0.19923	XLOC_074380:0.00595075	na
COX8A	present										na	na	na	na	na	na	na	XLOC_013951:-0.764755	TCONS_00055883:-1.03367	na	TSS16589:-1.01107	TSS16589:0.0318943	XLOC_013951:0.0601617	na
COX8BP											na	na	na	na	na	na	na	na	na	na	na	na	na	na
COX8C											na	na	na	na	na	na	na	na	na	na	na	na	na	na
CYC1	present										na	TCONS_00300006:-2.75273	na	TSS89196:-0.720661	TSS89196:0.163771	XLOC_090966:0.0994742	na	XLOC_090966:-0.590404	TCONS_00300006:-2.15902, TCONS_00303947:-1.79769e+308, TCONS_00308953:1.79769e+308	na	TSS89194:-0.650128, TSS89196:-0.762718, TSS89197:1.79769e+308	TSS89196:0.464797	XLOC_090966:0.0904986	na
MT-ATP6											na	na	na	na	na	na	na	na	na	na	na	na	na	na
MT-ATP8											na	na	na	na	na	na	na	na	na	na	na	na	na	na
MT-CO1											na	na	na	na	na	na	na	na	na	na	na	na	na	na
MT-CO2											na	na	na	na	na	na	na	na	na	na	na	na	na	na
MT-CO3											na	na	na	na	na	na	na	na	na	na	na	na	na	na
MT-CYB											na	na	na	na	na	na	na	na	na	na	na	na	na	na
MT-ND1											na	na	na	na	na	na	na	na	na	na	na	na	na	na
MT-ND2											na	na	na	na	na	na	na	na	na	na	na	na	na	na
MT-ND3											na	na	na	na	na	na	na	na	na	na	na	na	na	na
MT-ND4											na	na	na	na	na	na	na	na	na	na	na	na	na	na
MT-ND4L											na	na	na	na	na	na	na	na	na	na	na	na	na	na
MT-ND5											na	na	na	na	na	na	na	na	na	na	na	na	na	na
MT-ND6											na	na	na	na	na	na	na	na	na	na	na	na	na	na
NDUFA1											na	na	na	na	na	na	na	na	TCONS_00342216:6.37689, TCONS_00342638:1.97184	na	na	na	na	na
NDUFA10											na	na	na	na	na	na	na	na	TCONS_00169863:-1.3812	na	na	na	na	na
NDUFA11											na	na	na	na	na	na	na	XLOC_043305:-0.85992	TCONS_00139117:-0.872862	na	na	na	na	na
NDUFA12	present										na	na	na	na	na	na	na	na	na	na	na	na	na	na
NDUFA13	present										na	na	na	na	TSS39587:0.0410271, TSS39590:0.0238208	XLOC_042496:0.0379469	na	XLOC_042496:-0.63446	TCONS_00136903:-0.822478, TCONS_00136904:-0.955168	na	TSS39587:-0.923309, TSS39590:-0.611041	TSS39587:0.0338876, TSS39590:0.0674866	XLOC_042496:0.0659805	na
NDUFA2	present					present					na	na	na	na	na	XLOC_076240:0.0424714	na	XLOC_076240:-1.24665	TCONS_00252119:-1.2114, TCONS_00252120:-1.43746	na	TSS75781:-1.2114, TSS75782:-1.43746	na	XLOC_076240:0.0515898	na
NDUFA3	present										na	na	na	na	na	na	na	XLOC_043042:-0.833819	TCONS_00138389:-1.13236, TCONS_00138393:-1.06382	na	na	na	na	na
NDUFA4											na	na	na	na	na	na	na	XLOC_085888:-0.709512	TCONS_00290231:-1.52635	na	na	na	na	na
NDUFA4L2											na	na	na	na	na	na	na	na	na	na	na	na	na	na
NDUFA5											na	na	na	na	na	na	na	na	TCONS_00287322:-1.64023, TCONS_00287323:3.79844	na	na	na	na	na
NDUFA6						present					na	na	na	na	na	na	na	na	TCONS_00198587:2.02104	na	na	na	na	na
NDUFA7	present										na	na	na	na	na	na	na	XLOC_043350:-1.03917	TCONS_00139219:-1.03917	na	na	na	na	na
NDUFA8	present					present					na	na	na	na	na	XLOC_096083:0.114268	na	na	na	na	na	na	XLOC_096083:0.115696	na
NDUFA9	present										na	na	na	na	na	na	na	na	na	na	na	na	na	na
NDUFAB1	present										na	na	na	na	TSS32292:0.00941447	na	na	na	na	na	na	TSS32292:0.01742	na	na
NDUFB1											na	na	na	na	na	na	na	na	na	na	na	na	na	na
NDUFB10	present										na	na	na	na	na	na	na	XLOC_032023:-0.869082	TCONS_00112248:-0.869082	na	na	na	na	na
NDUFB11	present										na	na	na	na	na	na	na	XLOC_101953:-0.548452	na	na	na	na	na	na
NDUFB2											na	na	na	na	na	na	na	na	na	na	na	na	na	na
NDUFB3	present		present								na	na	na	na	na	na	na	XLOC_048797:-0.911766	TCONS_00158630:-0.939147	na	na	na	na	na
NDUFB4	present										na	TCONS_00207517:3.3532	na	na	TSS60878:0.0208635, TSS60879:0.0736782	XLOC_062818:0.0381839	na	XLOC_062818:-0.982599	TCONS_00207513:-4.70364, TCONS_00207516:-0.865591, TCONS_00207518:2.36453, TCONS_00207519:-1.79769e+308	na	TSS60878:-0.856624, TSS60879:-4.40159, TSS60880:2.36453, TSS60881:-1.79769e+308	TSS60878:0.0236141, TSS60879:0.314575	XLOC_062818:0.210664	na
NDUFB5											na	na	na	na	na	na	na	na	TCONS_00209282:2.05804, TCONS_00209284:2.23763	na	na	na	na	na
NDUFB6											na	na	na	na	na	na	na	XLOC_095340:-1.02666	TCONS_00313127:-1.12499	na	na	na	na	na
NDUFB7	present			present							na	na	na	na	na	XLOC_043480:0.053963	na	XLOC_043480:-0.921908	TCONS_00139559:-0.93126	na	TSS41677:-0.93126	na	na	na
NDUFB8	present										na	na	na	na	TSS15075:0.0359368	XLOC_011446:0.0161071	na	XLOC_011446:-0.608558	na	na	TSS15076:-0.944541	TSS15075:0.0511948	XLOC_011446:0.0561196	na
NDUFB9	present										na	na	na	na	na	na	na	na	na	na	na	na	na	na
NDUFC1	present										na	na	na	na	na	na	na	na	TCONS_00235203:-1.79769e+308, TCONS_00235204:-1.91184, TCONS_00235206:-0.873793	na	na	na	na	na
NDUFC2	present										na	na	na	na	na	na	na	XLOC_015305:-0.739144	TCONS_00051277:-0.739144	na	TSS19085:-0.739144	na	na	na
NDUFS1											na	na	na	na	na	na	na	XLOC_050932:0.504201	TCONS_00166087:3.57826, TCONS_00166088:-1.46073, TCONS_00166090:1.1754, TCONS_00166092:1.57328	na	na	na	na	na
NDUFS2	present										na	TCONS_00006266:-4.11465, TCONS_00019515:1.84271	na	TSS3984:-4.11465	TSS3982:0.343051	XLOC_001809:0.0605971	na	na	na	na	na	TSS3982:0.236862, TSS3983:0.032632	XLOC_001809:0.107948	na
NDUFS3	present					present					na	TCONS_00047796:-2.11557, TCONS_00047797:2.1467	na	na	na	na	na	na	na	na	na	na	na	na
NDUFS4	present					present					na	na	na	na	na	na	na	na	TCONS_00245505:1.93483	na	na	na	na	na
NDUFS5	present										na	na	na	TSS1400:-0.81399	TSS1400:0.00983497	XLOC_000604:0.142394	na	XLOC_000604:-1.03845	TCONS_00002120:-1.39785, TCONS_00002121:-1.99524	na	TSS1400:-1.40408	TSS1400:0.0213003	XLOC_000604:0.180914	na
NDUFS6	present										na	na	na	na	na	na	na	XLOC_073761:-0.891273	TCONS_00244664:-1.86115, TCONS_00244666:-1.56369, TCONS_00254181:-1.82318	na	na	na	na	na
NDUFS7	present										na	na	na	na	na	na	na	XLOC_042150:-0.730544	TCONS_00135981:-1.89479	na	na	na	na	na
NDUFS8	present										na	na	na	na	na	na	na	na	na	na	na	na	na	na
NDUFV1											na	na	na	na	TSS16875:0.0294788	XLOC_014066:0.108405	na	na	TCONS_00048478:-0.947641, TCONS_00055944:1.01237	na	TSS16875:-0.942997, TSS16877:1.01237	TSS16875:0.0243792	XLOC_014066:0.169868	na
NDUFV2	present										na	na	na	na	na	na	na	na	TCONS_00131181:1.56806, TCONS_00131183:1.20235	na	na	na	na	na
NDUFV3	present										na	na	na	na	na	na	na	na	na	na	na	na	na	na
PPA1	present										na	TCONS_00038459:-1.83951, TCONS_00045926:1.52184	na	na	na	na	na	na	TCONS_00038459:-1.94666, TCONS_00045926:2.62703	na	na	na	na	na
PPA2	present										XLOC_070709:-0.663682	TCONS_00234635:-1.96681, TCONS_00234651:-1.49148	na	na	na	na	na	XLOC_070709:-0.999968	TCONS_00234632:1.79769e+308, TCONS_00234635:-1.96281, TCONS_00234649:-1.69141, TCONS_00234651:-1.47429, TCONS_00234652:-2.99972	na	na	na	na	na
SDHA	present										na	TCONS_00244572:2.49586	na	na	na	na	na	na	TCONS_00244572:2.06196	na	na	na	na	na
SDHB	present										na	na	na	na	TSS6391:0.0629564	XLOC_002970:0.0996644	na	na	na	na	na	XLOC_002970:0.185953	XLOC_002970:0.185953	na
SDHC											na	na	na	na	na	na	na	XLOC_001814:-0.606519	na	na	na	na	na	na
SDHD											na	na	na	na	na	na	na	na	na	na	na	na	na	na
TCIRG1											na	na	na	na	na	na	na	na	na	na	na	na	na	na
UQCR10											na	TCONS_00195506:-0.971324	na	na	na	na	na	XLOC_059572:-1.18445	TCONS_00195506:-1.05303, TCONS_00195507:-1.24238, TCONS_00202436:-1.25807	na	na	na	na	na
UQCR11											na	TCONS_00149321:1.69259	na	na	na	na	na	XLOC_043218:-0.733436	TCONS_00138932:-0.74154	na	na	na	na	na
UQCRB											na	na	na	na	TSS90093:0.116185	XLOC_091571:0.0736353	na	na	na	na	na	TSS90091:0.0144, TSS90093:0.2012	XLOC_091571:0.0929808	na
UQCRC1	present										na	TCONS_00211704:1.12094, TCONS_00211707:1.53025	na	TSS63475:1.15338	TSS63475:0.0869044	XLOC_063923:0.12392	na	XLOC_063923:-0.497949	TCONS_00211704:1.26689, TCONS_00211705:-0.85147, TCONS_00211707:1.6785, TCONS_00211710:-1.79769e+308	na	TSS63475:1.29531, TSS63476:-0.85147, TSS63478:-1.79769e+308	TSS63475:0.099493	XLOC_063923:0.18185	na
UQCRC2	present										na	na	na	na	TSS30640:0.0246887, TSS30643:0.0565575	XLOC_032208:0.124645	na	na	TCONS_00114939:-1.5862	na	TSS30643:-1.28418	TSS30640:0.027596, TSS30643:0.271113	XLOC_032208:0.271815	na
UQCRFS1	present										na	na	na	na	na	na	na	na	TCONS_00139872:-0.84024	na	na	na	na	na
UQCRH	present										na	TCONS_00021947:-1.16603	na	na	na	na	na	XLOC_000718:-1.02538	TCONS_00002767:-2.2924, TCONS_00002768:-2.16647, TCONS_00021947:-2.77321, TCONS_00030955:-0.881869	na	na	na	na	na
UQCRHL											na	na	na	na	na	na	na	na	na	na	na	na	na	na
UQCRQ	present										na	na	na	na	na	na	na	na	na	na	na	na	na	na
References
10. Krishnan MN, Ng A, Sukumaran B, Gilfoy FD, Uchil PD, et al. (2008) RNA interference screen for human genes associated with West Nile virus infection. Nature 455: 242-245.
11. Sessions OM, Barrows NJ, Souza-Neto JA, Robinson TJ, Hershey CL, et al. (2009) Discovery of insect and human dengue virus host factors. Nature 458: 1047-1050.
12. Balas C, Kennel A, Deauvieau F, Sodoyer R, Arnaud-Barbe N, et al. (2011) Different innate signatures induced in human monocyte-derived dendritic cells by wild-type dengue 3 virus, attenuated but reactogenic dengue 3 vaccine virus, or attenuated nonreactogenic dengue 1-4 vaccine virus strains. The Journal of infectious diseases 203: 103-108.
13. Becerra A, Warke RV, Martin K, Xhaja K, de Bosch N, et al. (2009) Gene expression profiling of dengue infected human primary cells identifies secreted mediators in vivo. Journal of medical virology 81: 1403-1411.
14. Conceicao TM, El-Bacha T, Villas-Boas CS, Coello G, Ramirez J, et al. (2010) Gene expression analysis during dengue virus infection in HepG2 cells reveals virus control of innate immune response. The Journal of infection 60: 65-75.
15. Fink J, Gu F, Ling L, Tolfvenstam T, Olfat F, et al. (2007) Host gene expression profiling of dengue virus infection in cell lines and patients. PLoS Negl Trop Dis 1: e86.
16. Hoang LT, Lynn DJ, Henn M, Birren BW, Lennon NJ, et al. (2010) The early whole-blood transcriptional signature of dengue virus and features associated with progression to dengue shock syndrome in Vietnamese children and young adults. Journal of virology 84: 12982-12994.
17. Liew KJ, Chow VT (2006) Microarray and real-time RT-PCR analyses of a novel set of differentially expressed human genes in ECV304 endothelial-like cells infected with dengue virus type 2. Journal of virological methods 131: 47-57.
18. Loke P, Hammond SN, Leung JM, Kim CC, Batra S, et al. (2010) Gene expression patterns of dengue virus-infected children from nicaragua reveal a distinct signature of increased metabolism. PLoS Negl Trop Dis 4: e710.
19. Long HT, Hibberd ML, Hien TT, Dung NM, Van Ngoc T, et al. (2009) Patterns of gene transcript abundance in the blood of children with severe or uncomplicated dengue highlight differences in disease evolution and host response to dengue virus infection. J Infect Dis 199: 537-546.
20. Moreno-Altamirano MM, Romano M, Legorreta-Herrera M, Sanchez-Garcia FJ, Colston MJ (2004) Gene expression in human macrophages infected with dengue virus serotype-2. Scandinavian journal of immunology 60: 631-638.
21. Nascimento EJ, Braga-Neto U, Calzavara-Silva CE, Gomes AL, Abath FG, et al. (2009) Gene expression profiling during early acute febrile stage of dengue infection can predict the disease outcome. PloS one 4: e7892.
22. Nasirudeen AM, Liu DX (2009) Gene expression profiling by microarray analysis reveals an important role for caspase-1 in dengue virus-induced p53-mediated apoptosis. Journal of medical virology 81: 1069-1081.
23. Silveira GF, Meyer F, Delfraro A, Mosimann AL, Coluchi N, et al. (2011) Dengue virus type 3 isolated from a fatal case with visceral complications induces enhanced proinflammatory responses and apoptosis of human dendritic cells. Journal of virology 85: 5374-5383.
24. Simmons CP, Popper S, Dolocek C, Chau TN, Griffiths M, et al. (2007) Patterns of host genome-wide gene transcript abundance in the peripheral blood of patients with acute dengue hemorrhagic fever. J Infect Dis 195: 1097-1107.
25. Tolfvenstam T, Lindblom A, Schreiber MJ, Ling L, Chow A, et al. (2011) Characterization of early host responses in adults with dengue disease. BMC infectious diseases 11: 209.
26. Ubol S, Masrinoul P, Chaijaruwanich J, Kalayanarooj S, Charoensirisuthikul T, et al. (2008) Differences in global gene expression in peripheral blood mononuclear cells indicate a significant role of the innate responses in progression of dengue fever but not dengue hemorrhagic fever. J Infect Dis 197: 1459-1467.
27. Umareddy I, Pluquet O, Wang QY, Vasudevan SG, Chevet E, et al. (2007) Dengue virus serotype infection specifies the activation of the unfolded protein response. Virol J 4: 91.
28. Villas-Boas CS, Conceicao TM, Ramirez J, Santoro AB, Da Poian AT, et al. (2009) Dengue virus-induced regulation of the host cell translational machinery. Brazilian journal of medical and biological research : Revista brasileira de pesquisas medicas e biologicas / Sociedade Brasileira de Biofisica [et al] 42: 1020-1026.
29. Warke RV, Xhaja K, Martin KJ, Fournier MF, Shaw SK, et al. (2003) Dengue virus induces novel changes in gene expression of human umbilical vein endothelial cells. J Virol 77: 11822-11832.
44. Jamison SF (Unpublished) DENV Screen Human.
45. Le Breton M, Meyniel-Schicklin L, Deloire A, Coutard B, Canard B, et al. (2011) Flavivirus NS3 and NS5 proteins interaction network: a high-throughput yeast two-hybrid screen. BMC Microbiol 11: 234.
46. LeSommer C, Barrows, N.J., Garcia-Blanco, M.A. (Unpublished) YFV Screen.
47. Li Q, Brass AL, Ng A, Hu Z, Xavier RJ, et al. (2009) A genome-wide genetic screen for host factors required for hepatitis C virus propagation. Proceedings of the National Academy of Sciences of the United States of America 106: 16410-16415.
48. Tai AW, Benita Y, Peng LF, Kim SS, Sakamoto N, et al. (2009) A functional genomic screen identifies cellular cofactors of hepatitis C virus replication. Cell host & microbe 5: 298-307.
49. Ward AM, Bidet K, Yinglin A, Ler SG, Hogue K, et al. (2011) Quantitative mass spectrometry of DENV-2 RNA-interacting proteins reveals that the DEAD-box RNA helicase DDX6 binds the DB1 and DB2 3' UTR structures. RNA Biol 8: 1173-1186.
