# Supplementary material for: Host Cell Transcriptome Profile during Wild-Type and Attenuated Dengue Virus Infection
Source: PLoS Negl Trop Dis. 2013 Mar 14;7(3):e2107. doi: 10.1371/journal.pntd.0002107 (PMC3597485; doi:10.1371/journal.pntd.0002107)
Supplement: Table S9 — Cross-platform analysis of the regulation of stress granules and p-bodies pathway. Members of the regulation of stress granules and p-bodies pathway were interrogated for their appearance in an RNAi screen for Flaviviridae host factors [10], [11], [48], [49], [51] (Jamison and Garcia-Blanco, unpublished data), direct interaction with DENV gene products [47], [50] and differential regulation in a microarray study [12]–[29]. Differential regulation following infection with DENV1-16007 and/or DENV1-PDK13 was also interrogated for each member of these pathways with the Cuffdiff values from the current experiment recorded in each of the corresponding columns. (XLS) [file pntd.0002107.s010.xls]

## Sheet: Table S9
Table S9 - Regulation of Stress Granules and P-bodies											Control vs 16007							Control vs PDK13
											ln(fold change)				sqrt(JS)			ln(fold change)				sqrt(JS)
Hugo name	Microarray	DENV screen (Hs)	DENV screen (Dm)	YFV screen	WNV screen (Published)	WNV screen (Unpublished)	HCV-virus screen	HCV-replicon screen	DENV UTR-BP's	DENV-Y2H	Gene	Isoform	CDS	TSS	Splicing	Promoter	CDS	Gene	Isoform	CDS	TSS	Splicing	Promoter	CDS
ACE											na	na	na	na	TSS34838:0.299781, TSS34839:0.463401	na	na	na	TCONS_00117785:1.79769e+308	na	na	TSS34838:0.323389, TSS34839:0.244425	na	na
AKAP9										present	XLOC_088658:2.80579	TCONS_00293610:2.03267, TCONS_00294419:2.80579, TCONS_00294958:1.68982	na	na	na	na	na	XLOC_085126:0.766653, XLOC_088658:0.4151	TCONS_00281137:3.00027, TCONS_00281140:1.23678, TCONS_00293610:3.47115, TCONS_00294419:0.4151, TCONS_00294958:2.03159, TCONS_00296013:2.46177, TCONS_00296891:1.45179, TCONS_00297942:2.3043	na	na	na	na	na
APOBEC1											na	na	na	na	na	na	na	na	na	na	na	na	na	na
APOBEC3G											na	na	na	na	na	na	na	na	na	na	na	TSS57061:0.250219	na	na
ATP2C1											na	na	na	na	na	na	na	na	na	na	na	na	na	na
ATXN2											na	TCONS_00074887:1.20777	na	na	na	na	na	XLOC_020115:0.584239	TCONS_00074887:1.2926	na	na	na	na	na
CALR										present	na	TCONS_00136611:0.344853, TCONS_00144778:7.09759	na	na	na	na	na	XLOC_042370:0.581196	TCONS_00136611:0.631727, TCONS_00144778:6.38137, TCONS_00149066:0.361764	na	na	na	na	na
CAPRIN1	present								present		na	TCONS_00047580:1.83845, TCONS_00053376:-3.92717	na	TSS16218:-2.23742	TSS16218:0.521811, TSS16219:0.229624, TSS16220:0.0207749	XLOC_013701:0.117284	na	na	TCONS_00047581:-1.79769e+308, TCONS_00053375:-2.33177, TCONS_00053376:-2.70713, TCONS_00055048:1.13692	na	TSS16218:-2.38474, TSS16223:1.13692, TSS16224:-1.79769e+308	TSS16218:0.255949, TSS16219:0.217994	XLOC_013701:0.215853	na
CASC3											na	TCONS_00122525:1.45668	na	na	na	na	na	XLOC_036144:0.499516	TCONS_00122525:1.1846	na	na	na	na	na
CCAR1											na	TCONS_00042088:-2.04783	na	na	na	na	na	XLOC_009945:0.490526	TCONS_00042089:1.60367, TCONS_00046424:1.15907	na	na	na	na	na
CIRBP											na	na	na	na	na	na	na	XLOC_042146:0.685356	TCONS_00152520:1.21749	na	na	na	na	na
CNOT6											na	TCONS_00249022:-2.25711, TCONS_00254546:-1.49297	na	na	na	na	na	na	TCONS_00249022:-2.62879	na	na	na	na	na
CPEB1											na	na	na	na	na	na	na	XLOC_030058:1.25453	na	na	na	na	na	na
CSDA	present										na	TCONS_00065110:1.66502	na	na	TSS21695:0.229545	XLOC_019412:0.0516196	na	na	TCONS_00065110:1.82019	na	na	TSS21695:0.264706	XLOC_019412:0.11652	na
DCP2											na	na	na	na	na	na	na	na	na	na	na	na	na	na
DDX1											na	TCONS_00153549:-0.855541, TCONS_00153550:2.08626, TCONS_00153552:1.79769e+308, TCONS_00153553:-1.79769e+308	na	TSS43426:-0.855541, TSS43427:2.08626, TSS43431:1.79769e+308, TSS43432:-1.79769e+308	na	XLOC_047283:0.322056	na	na	TCONS_00153549:-4.65898, TCONS_00153550:2.84667, TCONS_00153553:-1.79769e+308, TCONS_00178356:1.34536, TCONS_00179745:1.60978	na	TSS43426:-4.65898, TSS43427:2.84667, TSS43428:1.34536, TSS43429:1.60978, TSS43432:-1.79769e+308	na	XLOC_047283:0.603747	na
DDX3X							present			present	na	TCONS_00339897:4.38423, TCONS_00341674:3.30055, TCONS_00341675:-0.920829	na	TSS99416:3.37181, TSS99417:-0.920829, TSS99418:2.20371	TSS99413:0.0631541	XLOC_100702:0.274937	na	na	TCONS_00341674:3.19895, TCONS_00342132:3.54509	na	TSS99415:0.836025, TSS99416:3.09405, TSS99418:3.54509	TSS99413:0.0241293, TSS99416:0.163621	XLOC_100702:0.215815	na
DDX6									present		na	TCONS_00059132:-3.35711	na	na	na	na	na	na	na	na	na	na	na	na
DHX36	present										na	na	na	na	na	na	na	na	na	na	na	na	na	na
DISC1	present										na	na	na	na	na	na	na	na	na	na	na	na	na	na
DYNLL2											na	na	na	na	na	na	na	na	na	na	na	na	na	na
EDC1/EDC2											na	na	na	na	na	na	na	na	na	na	na	na	na	na
EDC3		present							present		na	na	na	na	na	na	na	na	na	na	na	na	na	na
EDC4											na	TCONS_00109416:2.62955	na	na	na	na	na	na	TCONS_00109416:2.44553	na	na	na	na	na
EIF1	present										na	TCONS_00116843:1.26793, TCONS_00116844:3.37503, TCONS_00116845:1.26302	na	TSS34202:1.26302	TSS34201:0.202919	XLOC_036173:0.102458	na	XLOC_036173:0.927121	TCONS_00116841:0.970252, TCONS_00116843:1.17366, TCONS_00116844:3.46355, TCONS_00116845:1.71751	na	TSS34200:0.970252, TSS34202:1.71751	TSS34201:0.123327	XLOC_036173:0.0936505	na
EIF2A	present										na	na	na	na	na	na	na	na	TCONS_00208608:1.79769e+308	na	na	na	na	na
EIF2C1											na	na	na	na	na	na	na	na	TCONS_00032675:2.47258	na	na	na	na	na
EIF2C2											na	na	na	na	na	na	na	na	TCONS_00303017:-1.79769e+308	na	na	na	na	na
EIF3A											na	na	na	na	na	na	na	XLOC_011580:0.648604	TCONS_00039830:0.875564	na	na	na	na	na
EIF4A1	present										TCONS_00115703:-0.29774	TCONS_00115703:-0.29774	na	na	na	na	na	na	na	na	na	na	na	na
EIF4B	present										na	na	na	na	na	na	na	na	TCONS_00063421:-1.72095, TCONS_00063423:4.67637	na	na	na	na	na
EIF4E	present										na	na	na	na	na	na	na	XLOC_070659:-0.862658	na	na	na	na	na	na
EIF4ENIF1						present					na	na	na	na	na	na	na	na	na	na	na	na	na	na
EIF4G1	present					present					na	na	na	na	na	na	na	na	na	na	na	na	na	na
EIF4G2										present	na	na	na	na	na	na	na	na	TCONS_00050018:1.65034	na	na	na	na	na
EIF4H		present									na	na	na	na	na	na	na	na	na	na	na	na	na	na
ELAVL1	present						present				na	na	na	na	na	na	na	na	na	na	na	na	na	na
EWSR1	present						present				na	TCONS_00195464:3.96903, TCONS_00195468:3.92271, TCONS_00195473:-1.11977	na	na	na	na	na	na	TCONS_00195456:1.9416, TCONS_00195464:5.45364, TCONS_00195466:-0.921237, TCONS_00195468:3.69448, TCONS_00195470:1.45014	na	na	na	na	na
FASTK	present										na	na	na	na	TSS87776:0.129642	XLOC_087153:0.0392967	na	na	TCONS_00288174:1.50334	na	na	TSS87776:0.215542	XLOC_087153:0.0467941	na
FMR1									present		XLOC_103736:2.55784	TCONS_00339685:-4.83748, TCONS_00340054:2.17696, TCONS_00340535:2.55784	na	na	na	na	na	XLOC_103736:2.39572	TCONS_00339685:3.49289, TCONS_00340054:1.52575, TCONS_00340535:2.39572	na	na	na	na	na
FUBP1	present										na	TCONS_00012265:-2.55488	na	na	na	na	na	na	TCONS_00012265:-1.35793, TCONS_00012274:0.921227	na	na	na	na	na
FUS											na	TCONS_00104488:1.27783	na	na	na	na	na	na	TCONS_00104484:-1.97764, TCONS_00104488:1.77141, TCONS_00114978:-1.09948	na	na	na	na	na
FXR1	present										na	TCONS_00209342:-2.18914, TCONS_00220034:1.33049, TCONS_00222590:-2.89691	na	na	na	na	na	na	TCONS_00209342:-2.59147, TCONS_00209343:1.79769e+308, TCONS_00220034:1.85749, TCONS_00222590:-3.24085	na	na	na	na	na
G3BP1									present		na	na	na	na	na	na	na	na	na	na	na	na	na	na
GNB2L1		present					present				na	na	na	na	na	na	na	na	na	na	na	na	na	na
GRB7											na	na	na	na	na	XLOC_036134:0.0974359	na	na	TCONS_00116753:-1.60005	na	TSS34137:-1.60005	na	XLOC_036134:0.167393	na
HDAC6											na	TCONS_00333111:2.16856, TCONS_00333114:2.02449, TCONS_00333118:-2.32856	na	na	na	na	na	na	TCONS_00333109:-0.923295, TCONS_00333114:1.57214, TCONS_00333118:-3.08555, TCONS_00333136:1.66064	na	na	na	na	na
HNRNPA1									present		na	TCONS_00063510:-1.45411, TCONS_00073577:-1.12743	na	na	na	na	na	na	TCONS_00063510:-1.40697, TCONS_00068202:-1.77417	na	na	na	na	na
HNRNPK											na	TCONS_00323843:1.79769e+308	na	na	na	na	na	na	TCONS_00314107:-1.67343, TCONS_00314108:-1.75384, TCONS_00321462:-1.27388, TCONS_00323843:1.79769e+308	na	na	na	na	na
HSP90AA1											na	na	na	na	na	na	na	na	na	na	na	na	na	na
HSPB1	present								present		XLOC_085033:-0.499647	TCONS_00280751:-2.69748	na	TSS83162:-1.98812	TSS83162:0.346428	XLOC_085033:0.137779	na	XLOC_085033:-1.07619	TCONS_00280751:-2.16639, TCONS_00280753:-0.971398, TCONS_00280754:-0.883833, TCONS_00297934:-1.12103	na	TSS83162:-1.75007, TSS83163:-0.883833, TSS83164:-1.12103, TSS83165:-0.971398	TSS83162:0.247152	XLOC_085033:0.084372	na
IPO8											na	na	na	na	na	na	na	na	na	na	na	na	na	na
IPPK											na	na	na	na	na	na	na	na	na	na	na	na	na	na
KHDRBS1											na	TCONS_00001809:-1.32218, TCONS_00019100:-1.14736	na	na	na	na	na	XLOC_000512:-0.448378	TCONS_00001809:-1.11773, TCONS_00019100:-5.14098	na	na	na	na	na
KHSRP											na	TCONS_00143239:-1.64099, TCONS_00147543:1.54771	na	TSS41269:-1.30228	TSS41268:0.0933788, TSS41269:0.334188	XLOC_043313:0.0788201	na	XLOC_043313:-0.415309	TCONS_00143239:-2.09109, TCONS_00152793:-0.890335	na	TSS41267:-0.890335, TSS41269:-1.92811	TSS41268:0.115, TSS41269:0.23491	XLOC_043313:0.0840339	na
L1RE1											na	na	na	na	na	na	na	na	na	na	na	na	na	na
LIN28A											na	na	na	na	na	na	na	na	na	na	na	na	na	na
LSM1	present								present		na	na	na	na	na	na	na	na	na	na	na	na	na	na
LSM14A											na	na	na	na	na	na	na	na	na	na	na	na	na	na
MBNL1											na	TCONS_00208671:-3.57216, TCONS_00208672:2.4398, TCONS_00208673:-1.37695, TCONS_00208674:1.79769e+308, TCONS_00208676:-3.42077, TCONS_00208678:1.79769e+308, TCONS_00222554:-2.40553	na	na	na	na	na	na	TCONS_00208669:1.48571, TCONS_00208671:-3.08382, TCONS_00208672:2.20521, TCONS_00208673:-1.79769e+308, TCONS_00208674:1.79769e+308, TCONS_00208676:-1.79769e+308, TCONS_00222554:-1.79769e+308, TCONS_00222555:1.46021, TCONS_00222556:1.79769e+308	na	na	na	na	na
MEX3B											na	na	na	na	na	na	na	na	na	na	na	na	na	na
MOV10	present										na	na	na	na	TSS2888:0.0683649, TSS2889:0.054004	XLOC_001320:0.0681881	na	na	TCONS_00004521:2.55498	na	TSS2893:-1.79769e+308	TSS2888:0.0994522, TSS2889:0.100241, TSS2894:0.194825, TSS2895:0.132412	XLOC_001320:0.0729272	na
MSI1											na	na	na	na	TSS23087:0.128668	na	na	na	TCONS_00066716:-1.02466	na	na	TSS23087:0.151142	TCONS_00066716:-1.02466	na
NCOA3											na	na	na	na	na	na	na	XLOC_055519:0.668707	na	na	na	na	na	na
NXF7											na	na	na	na	na	na	na	na	na	na	na	na	na	na
PABPC1	present										na	na	na	na	na	na	na	na	TCONS_00301119:-1.02888, TCONS_00301120:4.32728	na	na	na	na	na
PATL1											na	na	na	na	na	na	na	na	TCONS_00062101:1.05526	na	na	na	na	na
PCBP1											na	na	na	na	na	na	na	na	na	na	na	na	na	na
PCBP2	present										na	TCONS_00063461:-0.867942, TCONS_00063463:2.71398, TCONS_00069867:-1.10854, TCONS_00076632:-3.79853	na	na	na	na	na	na	TCONS_00063463:1.8561, TCONS_00076632:-3.64013	na	na	na	na	na
PKP1						present					na	na	na	na	na	na	na	na	na	na	na	na	na	na
PKP3											na	TCONS_00057329:3.96382, TCONS_00059760:-3.13465	na	na	na	na	na	na	TCONS_00057329:2.49916, TCONS_00059760:-1.43905	na	na	na	na	na
POP7	present	present									na	na	na	na	TSS83702:0.016685	XLOC_085229:0.0540725	na	na	na	na	na	na	na	na
PRKRA											na	TCONS_00165395:1.85728, TCONS_00165396:1.24154	na	na	na	na	na	XLOC_050737:0.729103	TCONS_00165395:3.00912, TCONS_00165396:1.61736, TCONS_00165398:1.7665, TCONS_00165399:-1.94443	na	na	na	na	na
PTK2											na	TCONS_00301435:1.79769e+308	na	na	na	na	na	na	TCONS_00304085:-3.10954	na	na	na	na	na
PUM2	present										na	na	na	na	na	na	na	na	na	na	na	na	na	na
RBM42											na	na	na	na	na	na	na	na	na	na	na	na	na	na
RC3H1											na	na	na	na	na	na	na	na	na	na	na	na	na	na
RPS6KA3											na	TCONS_00335775:-4.26517, TCONS_00335776:2.18321, TCONS_00339054:-1.79769e+308	na	na	na	na	na	na	TCONS_00335775:-4.333, TCONS_00339053:-1.79769e+308, TCONS_00339054:-1.79769e+308	na	na	na	na	na
SAMD4A	present										XLOC_025845:0.792147	TCONS_00089667:2.01873	na	na	na	na	na	XLOC_025845:1.91126, XLOC_027922:1.85838, XLOC_027924:2.56693, XLOC_027925:2.38451, XLOC_027926:3.29422	TCONS_00085046:1.55189, TCONS_00085047:1.26317, TCONS_00085049:2.13611, TCONS_00088332:3.4195, TCONS_00089667:3.1248, TCONS_00090222:2.38451, TCONS_00090583:1.24189, TCONS_00091074:1.85838, TCONS_00091753:2.56693, TCONS_00091947:1.57791, TCONS_00092492:1.5419, TCONS_00093424:3.29422	na	na	na	na	na
SERBP1								present			na	TCONS_00012108:-1.40332, TCONS_00012110:1.93008	na	na	na	na	na	XLOC_003579:-0.595717	TCONS_00012108:-3.76679, TCONS_00012110:1.57331, TCONS_00012113:-3.15138, TCONS_00028321:-1.61851	na	na	na	na	na
SMN1	present										na	na	na	na	na	na	na	na	TCONS_00246009:1.6824	na	na	na	na	na
SMN2	present										na	na	na	TSS71979:-1.44061	TSS71979:0.396331, TSS71981:0.0654905, TSS71983:0.255476	XLOC_074215:0.07791	na	na	TCONS_00245950:-1.79769e+308, TCONS_00245956:1.79769e+308, TCONS_00245959:2.47339	na	TSS71979:-1.2645, TSS71982:1.79769e+308, TSS71984:2.47339	TSS71979:0.407235, TSS71981:0.0812311, TSS71983:0.363604	XLOC_074215:0.194389	na
STAU1											na	TCONS_00183977:-3.52682, TCONS_00183983:-1.79769e+308	na	na	na	na	na	na	TCONS_00183976:1.78035, TCONS_00183977:-4.67712, TCONS_00183983:-1.79769e+308	na	na	na	na	na
STAU2											na	TCONS_00300858:-2.94518, TCONS_00302932:-1.79769e+308, TCONS_00305755:3.15639	na	na	na	na	na	na	TCONS_00300858:-1.5441, TCONS_00302932:-1.79769e+308	na	na	na	na	na
SYNCRIP	present										na	na	na	na	na	na	na	na	na	na	na	na	na	na
TAF15											na	TCONS_00122507:1.46273	na	na	na	na	na	na	TCONS_00122507:1.51252, TCONS_00129534:1.29136, TCONS_00130537:4.35627	na	na	na	na	na
TDRD5				present							na	na	na	na	na	na	na	na	na	na	na	na	na	na
TIAL1	present										na	TCONS_00041464:1.79411	na	na	na	na	na	na	TCONS_00041464:2.58667	na	na	na	na	na
TNRC6A											na	TCONS_00111162:2.63312, TCONS_00112306:-1.66488	na	na	na	na	na	na	TCONS_00104198:1.79769e+308, TCONS_00109956:-1.79769e+308, TCONS_00111162:2.02564	na	na	na	na	na
TNRC6B											na	na	na	na	na	na	na	na	na	na	na	na	na	na
TRAF2											na	na	na	na	na	na	na	na	TCONS_00312497:1.6135	na	na	na	na	na
TSN									present		na	na	na	na	TSS45479:0.106571, TSS45480:0.0565275	XLOC_048241:0.0693791	na	na	na	na	TSS45478:1.46562	TSS45479:0.0814232, TSS45480:0.137244	XLOC_048241:0.114705	na
XRN1	present										na	na	na	na	na	na	na	na	TCONS_00221076:1.33437	na	na	na	na	na
YBX1											na	TCONS_00002352:1.72906, TCONS_00027891:-1.62668, TCONS_00027892:-2.01655, TCONS_00029357:1.79769e+308	na	TSS1550:-1.62668, TSS1552:-2.01655, TSS1553:2.16538	TSS1548:0.0204297, TSS1549:0.199409, TSS1553:0.667797, TSS1554:0.0139178	XLOC_000654:0.142717	na	XLOC_000654:-0.537624	TCONS_00002351:-1.15417, TCONS_00027891:-1.79769e+308, TCONS_00027892:-1.79769e+308	na	TSS1549:-0.90043, TSS1550:-1.79769e+308, TSS1551:-0.737283, TSS1552:-1.79769e+308	TSS1549:0.235013, TSS1553:0.621435, TSS1554:0.0347463	XLOC_000654:0.192512	na
ZBP1	present										na	na	na	na	na	na	na	na	na	na	na	na	na	na
ZFP36	present										na	TCONS_00143396:1.53418	na	na	na	na	na	XLOC_042690:0.645287, XLOC_043757:1.12077	TCONS_00137431:1.14015, TCONS_00143396:1.58883	na	na	na	na	na
ZFP36L1	present					present					na	TCONS_00091971:2.20242	na	na	na	na	na	XLOC_025941:1.04161	TCONS_00091971:3.53115	na	na	na	na	na
References
10. Krishnan MN, Ng A, Sukumaran B, Gilfoy FD, Uchil PD, et al. (2008) RNA interference screen for human genes associated with West Nile virus infection. Nature 455: 242-245.
11. Sessions OM, Barrows NJ, Souza-Neto JA, Robinson TJ, Hershey CL, et al. (2009) Discovery of insect and human dengue virus host factors. Nature 458: 1047-1050.
12. Balas C, Kennel A, Deauvieau F, Sodoyer R, Arnaud-Barbe N, et al. (2011) Different innate signatures induced in human monocyte-derived dendritic cells by wild-type dengue 3 virus, attenuated but reactogenic dengue 3 vaccine virus, or attenuated nonreactogenic dengue 1-4 vaccine virus strains. The Journal of infectious diseases 203: 103-108.
13. Becerra A, Warke RV, Martin K, Xhaja K, de Bosch N, et al. (2009) Gene expression profiling of dengue infected human primary cells identifies secreted mediators in vivo. Journal of medical virology 81: 1403-1411.
14. Conceicao TM, El-Bacha T, Villas-Boas CS, Coello G, Ramirez J, et al. (2010) Gene expression analysis during dengue virus infection in HepG2 cells reveals virus control of innate immune response. The Journal of infection 60: 65-75.
15. Fink J, Gu F, Ling L, Tolfvenstam T, Olfat F, et al. (2007) Host gene expression profiling of dengue virus infection in cell lines and patients. PLoS Negl Trop Dis 1: e86.
16. Hoang LT, Lynn DJ, Henn M, Birren BW, Lennon NJ, et al. (2010) The early whole-blood transcriptional signature of dengue virus and features associated with progression to dengue shock syndrome in Vietnamese children and young adults. Journal of virology 84: 12982-12994.
17. Liew KJ, Chow VT (2006) Microarray and real-time RT-PCR analyses of a novel set of differentially expressed human genes in ECV304 endothelial-like cells infected with dengue virus type 2. Journal of virological methods 131: 47-57.
18. Loke P, Hammond SN, Leung JM, Kim CC, Batra S, et al. (2010) Gene expression patterns of dengue virus-infected children from nicaragua reveal a distinct signature of increased metabolism. PLoS Negl Trop Dis 4: e710.
19. Long HT, Hibberd ML, Hien TT, Dung NM, Van Ngoc T, et al. (2009) Patterns of gene transcript abundance in the blood of children with severe or uncomplicated dengue highlight differences in disease evolution and host response to dengue virus infection. J Infect Dis 199: 537-546.
20. Moreno-Altamirano MM, Romano M, Legorreta-Herrera M, Sanchez-Garcia FJ, Colston MJ (2004) Gene expression in human macrophages infected with dengue virus serotype-2. Scandinavian journal of immunology 60: 631-638.
21. Nascimento EJ, Braga-Neto U, Calzavara-Silva CE, Gomes AL, Abath FG, et al. (2009) Gene expression profiling during early acute febrile stage of dengue infection can predict the disease outcome. PloS one 4: e7892.
22. Nasirudeen AM, Liu DX (2009) Gene expression profiling by microarray analysis reveals an important role for caspase-1 in dengue virus-induced p53-mediated apoptosis. Journal of medical virology 81: 1069-1081.
23. Silveira GF, Meyer F, Delfraro A, Mosimann AL, Coluchi N, et al. (2011) Dengue virus type 3 isolated from a fatal case with visceral complications induces enhanced proinflammatory responses and apoptosis of human dendritic cells. Journal of virology 85: 5374-5383.
24. Simmons CP, Popper S, Dolocek C, Chau TN, Griffiths M, et al. (2007) Patterns of host genome-wide gene transcript abundance in the peripheral blood of patients with acute dengue hemorrhagic fever. J Infect Dis 195: 1097-1107.
25. Tolfvenstam T, Lindblom A, Schreiber MJ, Ling L, Chow A, et al. (2011) Characterization of early host responses in adults with dengue disease. BMC infectious diseases 11: 209.
26. Ubol S, Masrinoul P, Chaijaruwanich J, Kalayanarooj S, Charoensirisuthikul T, et al. (2008) Differences in global gene expression in peripheral blood mononuclear cells indicate a significant role of the innate responses in progression of dengue fever but not dengue hemorrhagic fever. J Infect Dis 197: 1459-1467.
27. Umareddy I, Pluquet O, Wang QY, Vasudevan SG, Chevet E, et al. (2007) Dengue virus serotype infection specifies the activation of the unfolded protein response. Virol J 4: 91.
28. Villas-Boas CS, Conceicao TM, Ramirez J, Santoro AB, Da Poian AT, et al. (2009) Dengue virus-induced regulation of the host cell translational machinery. Brazilian journal of medical and biological research : Revista brasileira de pesquisas medicas e biologicas / Sociedade Brasileira de Biofisica [et al] 42: 1020-1026.
29. Warke RV, Xhaja K, Martin KJ, Fournier MF, Shaw SK, et al. (2003) Dengue virus induces novel changes in gene expression of human umbilical vein endothelial cells. J Virol 77: 11822-11832.
44. Jamison SF (Unpublished) DENV Screen Human.
45. Le Breton M, Meyniel-Schicklin L, Deloire A, Coutard B, Canard B, et al. (2011) Flavivirus NS3 and NS5 proteins interaction network: a high-throughput yeast two-hybrid screen. BMC Microbiol 11: 234.
46. LeSommer C, Barrows, N.J., Garcia-Blanco, M.A. (Unpublished) YFV Screen.
47. Li Q, Brass AL, Ng A, Hu Z, Xavier RJ, et al. (2009) A genome-wide genetic screen for host factors required for hepatitis C virus propagation. Proceedings of the National Academy of Sciences of the United States of America 106: 16410-16415.
48. Tai AW, Benita Y, Peng LF, Kim SS, Sakamoto N, et al. (2009) A functional genomic screen identifies cellular cofactors of hepatitis C virus replication. Cell host & microbe 5: 298-307.
49. Ward AM, Bidet K, Yinglin A, Ler SG, Hogue K, et al. (2011) Quantitative mass spectrometry of DENV-2 RNA-interacting proteins reveals that the DEAD-box RNA helicase DDX6 binds the DB1 and DB2 3' UTR structures. RNA Biol 8: 1173-1186.
