# Supplementary material for: Host Cell Transcriptome Profile during Wild-Type and Attenuated Dengue Virus Infection
Source: PLoS Negl Trop Dis. 2013 Mar 14;7(3):e2107. doi: 10.1371/journal.pntd.0002107 (PMC3597485; doi:10.1371/journal.pntd.0002107)
Supplement: Table S10 — Cross-platform analysis of the splicing related RNA post-transcriptional modification pathway. Members of the splicing related RNA post-transcriptional modification pathway were interrogated for their appearance in an RNAi screen for Flaviviridae host factors [10], [11], [48], [49], [51] (Jamison and Garcia-Blanco, unpublished data), direct interaction with DENV gene products [47], [50] and differential regulation in a microarray study [12]–[29]. Differential regulation following infection with DENV1-16007 and/or DENV1-PDK13 was also interrogated for each member of these pathways with the Cuffdiff values from the current experiment recorded in each of the corresponding columns. (XLS) [file pntd.0002107.s011.xls]

## Sheet: Table S10
Table S10 - Splicing Related RNA post-transcriptional modification											Control vs 16007							Control vs PDK13
											ln(fold change)				sqrt(JS)			ln(fold change)				sqrt(JS)
Hugo name	Microarray	DENV screen (Hs)	DENV screen (Dm)	YFV screen	WNV screen (Published)	WNV screen (Unpublished)	HCV-virus screen	HCV-replicon screen	DENV UTR-BP's	DENV-Y2H	Gene	Isoform	CDS	TSS	Splicing	Promoter	CDS	Gene	Isoform	CDS	TSS	Splicing	Promoter	CDS
AFF2											na	TCONS_00334892:-1.79769e+308	na	na	na	na	na	na	TCONS_00334892:-1.79769e+308, TCONS_00340056:2.42268, TCONS_00342244:1.51559	na	na	na	na	na
ARL6IP4											na	na	na	na	TSS21314:0.0631874, TSS21315:0.0680064	XLOC_019210:0.0532163	na	na	TCONS_00064620:-1.44263, TCONS_00072347:-1.50315	na	na	TSS21314:0.0948467, TSS21315:0.100945	XLOC_019210:0.0290038	na
ATXN3											na	TCONS_00091551:2.28675	na	na	na	na	na	na	TCONS_00087112:1.79769e+308	na	na	na	na	na
BCAS2	present										na	na	na	na	na	na	na	na	na	na	na	na	na	na
CDC40		present									na	TCONS_00264249:4.91413, TCONS_00270762:-4.90665	na	na	na	na	na	na	TCONS_00270139:-2.76521	na	na	na	na	na
CDC42								present			na	TCONS_00001253:1.64945	na	na	na	na	na	XLOC_000340:-0.745116	TCONS_00001252:-1.73247, TCONS_00001253:2.13495, TCONS_00029305:-1.32769	na	na	na	na	na
CDC5L											na	TCONS_00276216:1.58073	na	na	TSS77696:0.0832415, TSS77700:0.216475, TSS77702:0.229133	XLOC_079524:0.0737923	na	XLOC_079524:0.675494	TCONS_00263394:1.62885, TCONS_00270663:-2.11794, TCONS_00272710:1.34387, TCONS_00276216:2.13236, TCONS_00278028:1.79769e+308	na	TSS77697:1.62885, TSS77698:1.79769e+308, TSS77699:1.34387	TSS77696:0.112731, TSS77700:0.186671, TSS77702:0.143121	XLOC_079524:0.0632879	na
CDK12											na	na	na	na	na	na	na	na	na	na	na	na	na	na
CDK13											na	na	na	na	na	na	na	na	na	na	na	na	na	na
CELF1											na	na	na	na	na	na	na	na	TCONS_00050386:1.61077, TCONS_00050387:-1.79769e+308, TCONS_00050388:1.52869, TCONS_00050391:1.79769e+308, TCONS_00053832:-1.79769e+308, TCONS_00055366:-1.50848, TCONS_00057764:2.25673, TCONS_00057766:2.59226	na	na	na	na	na
CELF3	present										na	na	na	na	na	na	na	na	na	na	na	na	na	na
CELF4	present										na	na	na	na	na	na	na	XLOC_040562:-1.70901	TCONS_00134265:-1.70901	na	na	na	na	na
CELF6											na	na	na	na	na	na	na	na	na	na	na	na	na	na
CLK1	present				present	present					na	TCONS_00165872:-2.60751	na	na	na	na	na	XLOC_050878:1.04472	TCONS_00165858:1.83895, TCONS_00165863:-2.38663, TCONS_00165866:1.82587, TCONS_00165869:1.96708, TCONS_00165872:-3.36123	na	na	na	na	na
CLK2											na	TCONS_00014365:1.79769e+308, TCONS_00031486:-1.19887	na	na	na	na	na	na	TCONS_00014363:1.79769e+308, TCONS_00014365:1.79769e+308, TCONS_00031486:-3.58582	na	na	na	na	na
CLK3											na	TCONS_00100014:2.99958	na	na	na	na	na	na	TCONS_00094577:-1.79769e+308, TCONS_00100014:1.54328	na	na	na	na	na
CLK4											na	na	na	na	na	na	na	na	na	na	na	na	na	na
CLP1	present										na	na	na	na	TSS16417:0.0573046	na	na	na	na	na	na	TSS16417:0.0154411	na	na
CRNKL1		present				present					na	TCONS_00185236:-1.79769e+308	na	na	na	na	na	XLOC_055911:0.592489	TCONS_00183051:-1.33756, TCONS_00183052:-3.10264, TCONS_00183054:3.2971, TCONS_00188908:1.04616, TCONS_00189468:2.78449	na	na	na	na	na
DBR1											na	TCONS_00214267:-2.12842	na	na	na	na	na	na	TCONS_00214271:-1.6656	na	na	na	na	na
DDX20	present										na	na	na	na	na	na	na	na	na	na	na	na	na	na
DDX39A	present										na	na	na	na	na	na	na	na	na	na	na	na	na	na
DDX39B											na	na	na	na	na	na	na	na	na	na	na	na	na	na
DDX47											na	na	na	na	TSS19941:0.0685182, TSS19942:0.126727	XLOC_018478:0.0374612	na	na	TCONS_00062908:-1.73361	na	na	TSS19942:0.158515	XLOC_018478:0.0750829	na
DHX38		present									na	na	na	na	na	na	na	na	na	na	na	na	na	na
EFTUD2											na	TCONS_00126487:1.75444	na	na	na	na	na	na	TCONS_00126487:1.68461, TCONS_00126488:-1.39481, TCONS_00128881:1.79769e+308	na	na	na	na	na
EPB41	present										XLOC_006284:3.20273, XLOC_006285:2.1489	TCONS_00001734:-2.69563, TCONS_00001738:-3.08565, TCONS_00026677:3.20273, TCONS_00028705:2.1489	na	na	na	na	na	XLOC_000483:0.658437, XLOC_006274:1.4038, XLOC_006283:0.310562, XLOC_006284:2.29696, XLOC_006285:2.45533	TCONS_00001728:1.53908, TCONS_00001730:1.79769e+308, TCONS_00001735:1.94501, TCONS_00001738:-3.84082, TCONS_00026677:2.29696, TCONS_00028704:0.310562, TCONS_00028705:2.45533, TCONS_00032663:1.45266	na	na	na	na	na
ESRP1											na	na	na	na	na	na	na	XLOC_090699:1.9162	TCONS_00299502:3.10648	na	na	na	na	na
ESRP2											na	na	na	na	na	na	na	XLOC_033280:-0.558256	na	na	na	na	na	na
FASTK	present										na	na	na	na	TSS87776:0.129642	XLOC_087153:0.0392967	na	na	TCONS_00288174:1.50334	na	na	TSS87776:0.215542	XLOC_087153:0.0467941	na
FUS											na	TCONS_00104488:1.27783	na	na	na	na	na	na	TCONS_00104484:-1.97764, TCONS_00104488:1.77141, TCONS_00114978:-1.09948	na	na	na	na	na
GEMIN2											na	na	na	na	na	na	na	na	na	na	na	na	na	na
GEMIN5											na	TCONS_00254792:-1.80466	na	na	TSS76065:0.201437	na	na	na	TCONS_00260290:1.79769e+308	na	na	TSS76065:0.198233	XLOC_076369:0.0462153	na
GEMIN6	present										na	na	na	na	na	na	na	na	TCONS_00154282:-1.48028	na	na	na	na	na
GEMIN7	present										na	na	na	na	na	na	na	na	na	na	na	na	na	na
HCFC1											na	TCONS_00341903:-1.46095	na	na	na	na	na	na	TCONS_00338140:1.53841	na	na	na	na	na
HNRNPA1									present		na	TCONS_00063510:-1.45411, TCONS_00073577:-1.12743	na	na	na	na	na	na	TCONS_00063510:-1.40697, TCONS_00068202:-1.77417	na	na	na	na	na
HNRNPF	present								present		na	TCONS_00042264:2.4923	na	na	TSS14009:0.0869499, TSS14010:0.120932, TSS14014:0.0940652	XLOC_010903:0.105554	na	na	TCONS_00037780:-1.11591, TCONS_00037782:1.36035	na	na	TSS14009:0.0698629, TSS14010:0.259885, TSS14012:0.121172	XLOC_010903:0.12905	na
HNRNPH1	present										na	TCONS_00252956:-1.00189	na	na	TSS76366:0.0592775, TSS76369:0.11948, TSS76370:0.138244, TSS76372:0.226302, TSS76371:0.0957164	XLOC_076521:0.0440215	na	na	TCONS_00252954:-0.816591, TCONS_00252958:0.898544, TCONS_00252960:2.05384	na	na	TSS76366:0.0855264, TSS76369:0.206883, TSS76370:0.201414, TSS76371:0.13259	XLOC_076521:0.0666168	na
HNRNPH3											na	TCONS_00042084:-2.92653	na	na	na	na	na	na	TCONS_00045101:-1.47903	na	na	na	na	na
HNRNPM	present										na	TCONS_00142727:-3.09231, TCONS_00150118:-1.38797	na	TSS39168:-1.38797, TSS39169:-3.09231	TSS39163:0.0169895	XLOC_042273:0.0939327	na	na	TCONS_00136330:-1.88603, TCONS_00142727:-1.91239, TCONS_00150118:-1.73766	na	TSS39163:-1.39355, TSS39168:-1.73766, TSS39169:-1.91239, TSS39170:-0.989004	TSS39163:0.146178	XLOC_042273:0.134961	na
IVNS1ABP	present										na	TCONS_00015570:-1.36462, TCONS_00022543:-1.76006	na	na	na	na	na	na	TCONS_00015570:-1.0153, TCONS_00022543:-1.91761	na	na	na	na	na
KHSRP											na	TCONS_00143239:-1.64099, TCONS_00147543:1.54771	na	TSS41269:-1.30228	TSS41268:0.0933788, TSS41269:0.334188	XLOC_043313:0.0788201	na	XLOC_043313:-0.415309	TCONS_00143239:-2.09109, TCONS_00152793:-0.890335	na	TSS41267:-0.890335, TSS41269:-1.92811	TSS41268:0.115, TSS41269:0.23491	XLOC_043313:0.0840339	na
LSM1	present								present		na	na	na	na	na	na	na	na	na	na	na	na	na	na
LSM6		present				present					na	na	na	na	na	na	na	na	na	na	na	na	na	na
LUC7L3											na	na	na	na	TSS34662:0.0929536, TSS34669:0.212785	XLOC_036346:0.134979	na	na	TCONS_00117524:-2.30946, TCONS_00117538:1.502	na	TSS34664:1.502	TSS34662:0.125105, TSS34669:0.236782	XLOC_036346:0.123734	na
MBNL1	present										na	TCONS_00208671:-3.57216, TCONS_00208672:2.4398, TCONS_00208673:-1.37695, TCONS_00208674:1.79769e+308, TCONS_00208676:-3.42077, TCONS_00208678:1.79769e+308, TCONS_00222554:-2.40553	na	na	na	na	na	na	TCONS_00208669:1.48571, TCONS_00208671:-3.08382, TCONS_00208672:2.20521, TCONS_00208673:-1.79769e+308, TCONS_00208674:1.79769e+308, TCONS_00208676:-1.79769e+308, TCONS_00222554:-1.79769e+308, TCONS_00222555:1.46021, TCONS_00222556:1.79769e+308	na	na	na	na	na
MBNL2											XLOC_023566:0.763714, XLOC_025265:2.38311, XLOC_025267:2.14475	TCONS_00082298:2.14475, TCONS_00082880:2.38311, TCONS_00083007:2.72987	na	na	na	na	na	XLOC_023566:1.70138, XLOC_025265:2.92124, XLOC_025267:2.532	TCONS_00078281:1.79769e+308, TCONS_00078291:2.49409, TCONS_00080895:1.89654, TCONS_00081530:1.52555, TCONS_00081798:1.30802, TCONS_00081799:1.55993, TCONS_00082298:2.532, TCONS_00082880:2.92124, TCONS_00083007:5.28968	na	na	na	na	na
MBNL3	present					present					na	TCONS_00339167:-1.94254	na	na	na	na	na	XLOC_102578:-0.794438	TCONS_00340183:-1.31746	na	na	na	na	na
MECP2											na	na	na	na	na	na	na	na	na	na	na	na	na	na
MYOD1											na	na	na	na	na	na	na	na	na	na	na	na	na	na
NOVA1											na	na	na	na	TSS26695:0.302383	na	na	na	TCONS_00086398:-2.58122	na	na	TSS26695:0.352966	XLOC_026435:0.211634	na
NPM1											na	TCONS_00248560:-1.79769e+308, TCONS_00248561:-0.919558	na	na	na	na	na	XLOC_075021:-0.670832	TCONS_00248560:-1.79769e+308, TCONS_00248561:-1.36163, TCONS_00248562:1.67647, TCONS_00255730:-2.31109, TCONS_00258589:-1.32271, TCONS_00260943:1.24493	na	na	na	na	na
PHF5A											na	na	na	na	na	na	na	na	na	na	na	na	na	na
PIN1	present										na	na	na	na	TSS39190:0.0751114	XLOC_042293:0.172675	na	XLOC_042293:-0.829399	TCONS_00136371:-0.943252	na	TSS39190:-0.927232	TSS39190:0.0404972	XLOC_042293:0.174159	na
PLRG1											na	TCONS_00235553:2.61488	na	na	na	na	na	na	TCONS_00235553:2.81465, TCONS_00235556:2.94491, TCONS_00235558:2.02909	na	na	na	na	na
PNN											na	TCONS_00084929:-3.89325	na	na	na	na	na	na	TCONS_00084929:-3.48806, TCONS_00088306:1.08552	na	na	na	na	na
POLR2A											na	na	na	na	na	na	na	na	TCONS_00115688:-0.0646165	na	na	na	na	na
POLR2B											na	TCONS_00229660:-1.23961	na	na	na	na	na	na	TCONS_00229660:-1.02573, TCONS_00229661:1.2737	na	na	na	na	na
POLR2C											na	na	na	na	na	na	na	na	na	na	na	na	na	na
POLR2D	present										na	na	na	na	na	na	na	na	TCONS_00169683:-1.51747	na	na	na	na	na
POLR2E	present										na	na	na	na	na	na	na	na	na	na	na	na	na	na
POLR2F	present										na	TCONS_00196050:2.70141	na	na	na	na	na	na	na	na	na	na	na	na
POLR2G											na	na	na	na	na	na	na	na	na	na	TSS16552:-0.597409	TSS16552:0.0596927	XLOC_013932:0.102589	na
POLR2H	present										na	na	na	na	na	na	na	na	na	na	na	na	na	na
POLR2I	present										na	na	na	na	na	XLOC_043693:0.0250933	na	XLOC_043693:-0.685091	TCONS_00140078:-1.12419	na	TSS42076:-1.12419	na	XLOC_043693:0.102156	na
POLR2J											na	na	na	na	na	na	na	XLOC_086717:-0.597271	na	na	na	na	na	na
POLR2J2						present	present				na	na	na	na	na	na	na	na	na	na	na	na	na	na
POLR2J3											na	na	na	na	na	na	na	na	na	na	na	na	na	na
POLR2K											na	na	na	na	na	na	na	na	na	na	na	na	na	na
POLR2L	present										na	na	na	na	na	na	na	XLOC_014572:-1.4463	TCONS_00049558:-1.50424, TCONS_00060077:-1.4015	na	na	na	na	na
PPAN											na	TCONS_00136382:-1.34571	na	na	na	na	na	na	TCONS_00136382:-3.22601, TCONS_00136386:-2.49393, TCONS_00136383:1.36277	na	na	na	na	na
PPARGC1A											XLOC_070146:1.01149	TCONS_00232953:-1.79769e+308, TCONS_00232954:1.79769e+308	na	TSS69202:2.0803, TSS69203:0.976776	TSS69202:0.832555, TSS69203:0.225249	na	na	XLOC_070146:2.00936	TCONS_00232943:1.60933, TCONS_00232944:2.01446, TCONS_00243509:2.01259	na	TSS69202:2.92358, TSS69203:1.97097, TSS69204:2.17308	TSS69202:0.765487, TSS69203:0.206151	na	na
PPIG											na	na	na	na	na	na	na	na	TCONS_00157724:2.00695	na	na	na	na	na
PPIH	present										na	na	na	na	na	na	na	na	na	na	na	na	na	na
PRPF19									present		na	na	na	na	na	na	na	XLOC_015037:-0.524171	na	na	na	na	na	na
PRPF3											na	na	na	na	na	XLOC_001564:0.0530356	na	na	na	na	na	na	XLOC_001564:0.12648	na
PRPF31	present						present				na	TCONS_00138404:-1.93629, TCONS_00138409:-1.68083, TCONS_00152724:2.19282	na	na	na	na	na	na	TCONS_00138409:-1.13008, TCONS_00152724:1.25393	na	na	na	na	na
PTBP1										present	na	na	na	na	na	na	na	na	na	na	na	na	na	na
PTBP1P											na	na	na	na	na	na	na	na	na	na	na	na	na	na
RBM15B											na	na	na	na	na	na	na	na	na	na	na	na	na	na
RBM17											na	na	na	na	TSS11353:0.0882226, TSS11357:0.0445055, TSS11358:0.187141, TSS11360:0.144631	XLOC_009459:0.126669	na	na	TCONS_00033693:-1.34331	na	TSS11353:-1.36458, TSS11359:-1.24724	TSS11353:0.0857409, TSS11354:0.0333874, TSS11358:0.297362, TSS11360:0.174254	XLOC_009459:0.202652	na
RBM38		present									na	na	na	na	na	na	na	XLOC_055622:-0.793114	TCONS_00182134:-1.48774, TCONS_00182135:-0.98663	na	na	na	na	na
RBM5	present				present	present					na	na	na	na	na	na	na	na	na	na	na	na	na	na
Rbmxrtl											na	na	na	na	na	na	na	na	na	na	na	na	na	na
RBMY1A1											na	na	na	na	na	na	na	na	na	na	na	na	na	na
RP9											na	na	na	na	na	na	na	na	na	na	na	TSS85653:0.0568419	na	na
RSRC1											na	TCONS_00208809:-3.01193	na	na	na	na	na	na	TCONS_00208809:-3.54284	na	na	na	na	na
SCAF11											na	na	na	na	na	na	na	na	na	na	na	na	na	na
SF3A1											na	na	na	na	na	na	na	na	na	na	na	na	na	na
SF3A2											na	na	na	na	na	na	na	na	na	na	na	na	na	na
SF3B1						present					na	TCONS_00165767:1.79769e+308, TCONS_00165777:2.1644	na	na	na	na	na	na	TCONS_00165767:1.79769e+308, TCONS_00165775:1.79769e+308, TCONS_00165777:2.36342, TCONS_00177660:1.84226	na	na	na	na	na
SFPQ				present		present					na	TCONS_00010847:-1.01391	na	na	TSS7053:0.174228	XLOC_003220:0.0655831	na	na	TCONS_00010842:2.98294, TCONS_00029790:1.79769e+308, TCONS_00031344:-1.11342	na	TSS7054:-0.892178	TSS7046:0.139938, TSS7048:0.0351448, TSS7054:0.206	XLOC_000557:0.0278525, XLOC_003220:0.181208	na
SLU7											na	TCONS_00255884:-2.47756	na	na	na	na	na	XLOC_076399:0.891682	TCONS_00256518:0.952083, TCONS_00258729:1.27093	na	na	na	na	na
SMN1	present										na	na	na	na	na	na	na	na	TCONS_00246009:1.6824	na	na	na	na	na
SMN2	present										na	na	na	TSS71979:-1.44061	TSS71979:0.396331, TSS71981:0.0654905, TSS71983:0.255476	XLOC_074215:0.07791	na	na	TCONS_00245950:-1.79769e+308, TCONS_00245956:1.79769e+308, TCONS_00245959:2.47339	na	TSS71979:-1.2645, TSS71982:1.79769e+308, TSS71984:2.47339	TSS71979:0.407235, TSS71981:0.0812311, TSS71983:0.363604	XLOC_074215:0.194389	na
SMNDC1											na	TCONS_00039660:-1.76918, TCONS_00044652:3.00261	na	TSS15273:3.00261	TSS15272:0.162391, TSS15274:0.0265835	XLOC_011521:0.131721	na	na	TCONS_00039660:-3.46432, TCONS_00039664:1.79769e+308, TCONS_00044652:4.70491	na	TSS15273:4.70491, TSS15276:1.79769e+308	TSS15272:0.21375	XLOC_011521:0.255547	na
snRNP											na	na	na	na	na	na	na	na	na	na	na	na	na	na
SNRNP200											na	TCONS_00180026:3.79264	na	na	na	na	na	na	TCONS_00180026:3.56607	na	na	na	na	na
SNRNP70	present										na	na	na	na	na	na	na	XLOC_042884:-0.511685	TCONS_00137974:1.79769e+308, TCONS_00137975:-0.749273	na	na	na	na	na
SNRPC	present										na	na	na	na	na	XLOC_079382:0.162186	na	XLOC_079382:-0.855275	TCONS_00262870:-1.14112	na	TSS77348:-1.14112	TSS77345:0.0609087, TSS77346:0.0539437	XLOC_079382:0.124173	na
SNRPD1											na	na	na	na	TSS37843:0.0199959	XLOC_040483:0.0221829	na	na	na	na	na	TSS37843:0.0256638	XLOC_040483:0.0346453	na
SNRPD2											na	TCONS_00147673:3.08243	na	na	na	na	na	XLOC_043894:-1.00184	TCONS_00147673:4.55685, TCONS_00147674:-1.4569	na	na	na	na	na
SNRPF	present										na	TCONS_00074648:1.375	na	na	na	na	na	na	TCONS_00068344:-1.26748, TCONS_00074648:1.22924	na	na	na	na	na
SNRPN	present										na	na	na	na	na	na	na	na	na	na	na	na	na	na
SNW1											na	TCONS_00093338:1.81642	na	TSS27240:1.81642	TSS27238:0.0465142	XLOC_026756:0.155827	na	na	TCONS_00093338:1.48223	na	TSS27240:1.48223	na	XLOC_026756:0.150455	na
SOX6											na	na	na	na	na	na	na	na	na	na	na	na	na	na
SOX9											na	na	na	na	na	na	na	XLOC_036515:0.597398	TCONS_00122678:-2.24138, TCONS_00129621:1.82231	na	na	na	na	na
SPI1	present					present					na	na	na	na	na	na	na	na	na	na	na	na	na	na
SREK1											na	na	na	na	na	na	na	na	na	na	na	na	na	na
SRPK2	present										na	na	na	na	na	na	na	na	na	na	na	na	na	na
SRRM1	present										na	na	na	na	na	na	na	na	TCONS_00001370:0.873471, TCONS_00001378:-3.45538, TCONS_00032649:1.10946	na	na	na	na	na
SRRM4											na	na	na	na	na	na	na	na	na	na	na	na	na	na
SRSF1	present										na	na	na	na	na	na	na	na	na	na	na	na	na	na
SRSF10											na	na	na	na	na	na	na	na	na	na	na	na	na	na
SRSF12											na	na	na	na	na	na	na	na	na	na	na	na	na	na
SRSF2											na	na	na	na	na	na	na	na	na	na	na	na	na	na
SRSF3											na	na	na	na	na	na	na	na	na	na	na	na	na	na
SRSF4											na	na	na	na	na	na	na	na	na	na	na	na	na	na
SRSF6											na	na	na	na	na	na	na	na	na	na	na	na	na	na
SRSF7											na	na	na	na	na	na	na	na	na	na	na	na	na	na
SRSF9	present										na	na	na	na	na	na	na	na	na	na	na	na	na	na
SRY											na	na	na	na	na	na	na	na	na	na	na	na	na	na
TARDBP	present										na	na	na	na	TSS450:0.0525745, TSS451:0.106986	XLOC_000163:0.0516011	na	na	na	na	na	TSS450:0.0836885, TSS451:0.0776112	XLOC_000163:0.0359727	na
TCERG1		present									na	TCONS_00256288:-2.61424	na	na	na	na	na	na	TCONS_00248159:1.44769, TCONS_00248169:1.53606, TCONS_00256288:-2.19344	na	na	na	na	na
TRA2A											na	TCONS_00284395:3.13886	na	na	na	na	na	XLOC_085963:0.849485	TCONS_00284395:3.10497, TCONS_00284396:1.71806	na	na	na	na	na
TRA2B											na	TCONS_00215529:-1.79769e+308	na	TSS65810:-1.79769e+308	TSS65802:0.0652417, TSS65807:0.0153521	XLOC_064917:0.0514796	na	na	TCONS_00215529:-1.79769e+308	na	TSS65810:-1.79769e+308	TSS65802:0.131999, TSS65805:0.124549, TSS65807:0.0192866	XLOC_064917:0.0265492	na
TRPT1	present										na	na	na	na	na	na	na	na	na	na	na	na	na	na
TSEN2											na	na	na	na	na	na	na	na	na	na	na	na	na	na
TSEN54											na	na	na	na	na	na	na	na	TCONS_00118005:-1.13262, TCONS_00118007:-1.16216	na	na	na	na	na
TXNL4A	present										na	na	na	na	na	na	na	na	na	na	na	na	na	na
U2AF2						present			present		na	na	na	na	na	na	na	XLOC_043094:-0.595107	na	na	na	na	na	na
USP39	present	present				present					na	na	na	na	na	na	na	na	TCONS_00155617:1.79769e+308, TCONS_00155624:1.79769e+308	na	na	na	na	na
WBP11											na	na	na	na	na	na	na	na	TCONS_00065179:1.11229	na	na	na	na	na
WDR83											na	na	na	na	na	na	na	na	na	na	na	na	na	na
WT1											na	na	na	na	na	na	na	na	na	na	na	na	na	na
XAB2					present	present					na	na	na	na	na	XLOC_043334:0.093876	na	na	na	na	na	na	XLOC_043334:0.113908	na
YTHDC1											na	na	na	na	TSS69637:0.202651	XLOC_070441:0.0433747	na	XLOC_070441:0.847734	TCONS_00233673:1.36824, TCONS_00242021:0.789405, TCONS_00243545:0.830646, TCONS_00243546:2.49049	na	TSS69637:0.750652, TSS69638:0.830646, TSS69641:1.36824	TSS69637:0.172476	XLOC_070441:0.0955251	na
ZNF638											na	na	na	na	na	na	na	XLOC_047717:0.893451	TCONS_00155165:2.01169, TCONS_00155166:2.06964, TCONS_00155180:2.10089	na	na	na	na	na
ZRSR2											na	TCONS_00338738:2.89262	na	na	na	na	na	XLOC_100532:1.02601	TCONS_00342569:1.37721	na	na	na	na	na
References
10. Krishnan MN, Ng A, Sukumaran B, Gilfoy FD, Uchil PD, et al. (2008) RNA interference screen for human genes associated with West Nile virus infection. Nature 455: 242-245.
11. Sessions OM, Barrows NJ, Souza-Neto JA, Robinson TJ, Hershey CL, et al. (2009) Discovery of insect and human dengue virus host factors. Nature 458: 1047-1050.
12. Balas C, Kennel A, Deauvieau F, Sodoyer R, Arnaud-Barbe N, et al. (2011) Different innate signatures induced in human monocyte-derived dendritic cells by wild-type dengue 3 virus, attenuated but reactogenic dengue 3 vaccine virus, or attenuated nonreactogenic dengue 1-4 vaccine virus strains. The Journal of infectious diseases 203: 103-108.
13. Becerra A, Warke RV, Martin K, Xhaja K, de Bosch N, et al. (2009) Gene expression profiling of dengue infected human primary cells identifies secreted mediators in vivo. Journal of medical virology 81: 1403-1411.
14. Conceicao TM, El-Bacha T, Villas-Boas CS, Coello G, Ramirez J, et al. (2010) Gene expression analysis during dengue virus infection in HepG2 cells reveals virus control of innate immune response. The Journal of infection 60: 65-75.
15. Fink J, Gu F, Ling L, Tolfvenstam T, Olfat F, et al. (2007) Host gene expression profiling of dengue virus infection in cell lines and patients. PLoS Negl Trop Dis 1: e86.
16. Hoang LT, Lynn DJ, Henn M, Birren BW, Lennon NJ, et al. (2010) The early whole-blood transcriptional signature of dengue virus and features associated with progression to dengue shock syndrome in Vietnamese children and young adults. Journal of virology 84: 12982-12994.
17. Liew KJ, Chow VT (2006) Microarray and real-time RT-PCR analyses of a novel set of differentially expressed human genes in ECV304 endothelial-like cells infected with dengue virus type 2. Journal of virological methods 131: 47-57.
18. Loke P, Hammond SN, Leung JM, Kim CC, Batra S, et al. (2010) Gene expression patterns of dengue virus-infected children from nicaragua reveal a distinct signature of increased metabolism. PLoS Negl Trop Dis 4: e710.
19. Long HT, Hibberd ML, Hien TT, Dung NM, Van Ngoc T, et al. (2009) Patterns of gene transcript abundance in the blood of children with severe or uncomplicated dengue highlight differences in disease evolution and host response to dengue virus infection. J Infect Dis 199: 537-546.
20. Moreno-Altamirano MM, Romano M, Legorreta-Herrera M, Sanchez-Garcia FJ, Colston MJ (2004) Gene expression in human macrophages infected with dengue virus serotype-2. Scandinavian journal of immunology 60: 631-638.
21. Nascimento EJ, Braga-Neto U, Calzavara-Silva CE, Gomes AL, Abath FG, et al. (2009) Gene expression profiling during early acute febrile stage of dengue infection can predict the disease outcome. PloS one 4: e7892.
22. Nasirudeen AM, Liu DX (2009) Gene expression profiling by microarray analysis reveals an important role for caspase-1 in dengue virus-induced p53-mediated apoptosis. Journal of medical virology 81: 1069-1081.
23. Silveira GF, Meyer F, Delfraro A, Mosimann AL, Coluchi N, et al. (2011) Dengue virus type 3 isolated from a fatal case with visceral complications induces enhanced proinflammatory responses and apoptosis of human dendritic cells. Journal of virology 85: 5374-5383.
24. Simmons CP, Popper S, Dolocek C, Chau TN, Griffiths M, et al. (2007) Patterns of host genome-wide gene transcript abundance in the peripheral blood of patients with acute dengue hemorrhagic fever. J Infect Dis 195: 1097-1107.
25. Tolfvenstam T, Lindblom A, Schreiber MJ, Ling L, Chow A, et al. (2011) Characterization of early host responses in adults with dengue disease. BMC infectious diseases 11: 209.
26. Ubol S, Masrinoul P, Chaijaruwanich J, Kalayanarooj S, Charoensirisuthikul T, et al. (2008) Differences in global gene expression in peripheral blood mononuclear cells indicate a significant role of the innate responses in progression of dengue fever but not dengue hemorrhagic fever. J Infect Dis 197: 1459-1467.
27. Umareddy I, Pluquet O, Wang QY, Vasudevan SG, Chevet E, et al. (2007) Dengue virus serotype infection specifies the activation of the unfolded protein response. Virol J 4: 91.
28. Villas-Boas CS, Conceicao TM, Ramirez J, Santoro AB, Da Poian AT, et al. (2009) Dengue virus-induced regulation of the host cell translational machinery. Brazilian journal of medical and biological research : Revista brasileira de pesquisas medicas e biologicas / Sociedade Brasileira de Biofisica [et al] 42: 1020-1026.
29. Warke RV, Xhaja K, Martin KJ, Fournier MF, Shaw SK, et al. (2003) Dengue virus induces novel changes in gene expression of human umbilical vein endothelial cells. J Virol 77: 11822-11832.
44. Jamison SF (Unpublished) DENV Screen Human.
45. Le Breton M, Meyniel-Schicklin L, Deloire A, Coutard B, Canard B, et al. (2011) Flavivirus NS3 and NS5 proteins interaction network: a high-throughput yeast two-hybrid screen. BMC Microbiol 11: 234.
46. LeSommer C, Barrows, N.J., Garcia-Blanco, M.A. (Unpublished) YFV Screen.
47. Li Q, Brass AL, Ng A, Hu Z, Xavier RJ, et al. (2009) A genome-wide genetic screen for host factors required for hepatitis C virus propagation. Proceedings of the National Academy of Sciences of the United States of America 106: 16410-16415.
48. Tai AW, Benita Y, Peng LF, Kim SS, Sakamoto N, et al. (2009) A functional genomic screen identifies cellular cofactors of hepatitis C virus replication. Cell host & microbe 5: 298-307.
49. Ward AM, Bidet K, Yinglin A, Ler SG, Hogue K, et al. (2011) Quantitative mass spectrometry of DENV-2 RNA-interacting proteins reveals that the DEAD-box RNA helicase DDX6 binds the DB1 and DB2 3' UTR structures. RNA Biol 8: 1173-1186.
