# Supplementary material for: Host Cell Transcriptome Profile during Wild-Type and Attenuated Dengue Virus Infection
Source: PLoS Negl Trop Dis. 2013 Mar 14;7(3):e2107. doi: 10.1371/journal.pntd.0002107 (PMC3597485; doi:10.1371/journal.pntd.0002107)
Supplement: Table S11 — Cross-platform analysis of the ubiquitination pathway. Members of the ubiquitination pathway were interrogated for their appearance in an RNAi screen for Flaviviridae host factors [10], [11], [48], [49], [51] (Jamison and Garcia-Blanco, unpublished data), direct interaction with DENV gene products [47], [50] and differential regulation in a microarray study [12]–[29]. Differential regulation following infection with DENV1-16007 and/or DENV1-PDK13 was also interrogated for each member of these pathways with the Cuffdiff values from the current experiment recorded in each of the corresponding columns. (XLS) [file pntd.0002107.s012.xls]

## Sheet: Table S11
Table S11 - Ubiquitination											Control vs 16007							Control vs PDK13
											ln(fold change)				sqrt(JS)			ln(fold change)				sqrt(JS)
Hugo name	Microarray	DENV screen (Hs)	DENV screen (Dm)	YFV screen	WNV screen (Published)	WNV screen (Unpublished)	HCV-virus screen	HCV-replicon screen	DENV UTR-BP's	DENV-Y2H	Gene	Isoform	CDS	TSS	Splicing	Promoter	CDS	Gene	Isoform	CDS	TSS	Splicing	Promoter	CDS
AMFR											na	na	na	na	TSS32604:0.132505	XLOC_033201:0.0642116	na	na	TCONS_00108296:-1.79769e+308, TCONS_00114309:1.92564, TCONS_00115153:1.71648	na	TSS32605:1.79769e+308	TSS32604:0.189332	XLOC_033201:0.0688992	na
ANAPC1											na	TCONS_00172461:1.50074	na	na	na	na	na	na	TCONS_00163914:2.29194, TCONS_00172461:2.67434	na	na	na	na	na
ANAPC10											na	TCONS_00235352:-1.79769e+308	na	na	na	na	na	na	TCONS_00235363:2.76326	na	na	na	na	na
ANAPC11	present										na	na	na	na	na	na	na	XLOC_036648:-0.848621	TCONS_00118256:-0.965501, TCONS_00118259:-1.04476, TCONS_00118260:-0.891476	na	na	na	na	na
ANAPC2											na	na	na	na	na	na	na	XLOC_096316:-0.42223	na	na	na	na	na	na
ANAPC4											na	na	na	na	na	na	na	XLOC_068835:-0.625461, XLOC_072169:-2.24277	TCONS_00236609:-2.24277	na	na	na	na	na
ANAPC5											na	na	na	na	na	na	na	XLOC_020200:-0.547557	TCONS_00066755:-0.839071, TCONS_00066756:-1.55151	na	na	na	na	na
BAG1	present										na	na	na	na	na	na	na	na	na	na	na	na	na	na
BAP1											na	na	na	na	na	na	na	na	TCONS_00212258:-0.786449	na	na	na	na	na
BIRC2											na	TCONS_00060018:1.79769e+308	na	tss_group_exp.diff	TSS17240:0.14296	XLOC_014293:0.314069	na	XLOC_014293:1.20488	TCONS_00053652:-1.79769e+308, TCONS_00057627:2.95475, TCONS_00060018:1.79769e+308	na	TSS17237:1.79769e+308, TSS17239:1.68849, TSS17243:1.79769e+308, TSS17244:2.95475	TSS17242:0.832555	XLOC_014293:0.430603	na
BIRC3	present										XLOC_014292:2.25426	na	P9637:2.25426	TSS17235:2.25426	na	na	na	XLOC_014292:4.58782, XLOC_017983:3.37523	TCONS_00048938:4.05408, TCONS_00048939:5.40755, TCONS_00060726:3.37523	P9637:4.58782	TSS17235:4.58782	na	na	na
BRCA1											na	na	na	na	na	na	na	na	na	na	na	na	na	na
BTRC											na	TCONS_00035989:-1.61767, TCONS_00042660:3.62012	na	na	na	na	na	na	TCONS_00042660:4.36441	na	na	na	na	na
CBL		present									na	na	na	na	na	na	na	na	TCONS_00049223:1.04885	na	na	na	na	na
CDC20	present										na	TCONS_00002417:-0.901571	na	na	TSS1611:0.252132	XLOC_000669:0.0277896	na	na	TCONS_00002417:-1.46165	na	na	TSS1611:0.355432, TSS1612:0.0993648	XLOC_000669:0.0367882	na
CDC23						present					na	na	na	na	na	na	na	na	na	na	na	na	na	na
CDC34	present										na	na	na	na	na	na	na	na	na	na	na	na	na	na
CUL1											na	na	na	na	na	na	na	na	TCONS_00283221:-1.93646	na	na	na	na	na
CUL2											na	na	na	na	na	na	na	na	na	na	na	na	na	na
DNAJA1	present										na	TCONS_00316886:-1.79769e+308, TCONS_00318285:-0.826873	na	na	na	na	na	XLOC_094117:-0.684331	TCONS_00316886:-3.47842, TCONS_00318285:-1.02351, TCONS_00139556:-0.764818, TCONS_00139557:1.59449	na	TSS41674:-0.764818, TSS41675:1.59449	na	XLOC_043478:0.185283	na
DNAJB1	present						present				na	na	na	na	na	XLOC_043478:0.0679872	na	na	na	na	na	na	na	na
DNAJB11	present	present									na	TCONS_00209753:1.99011	na	na	na	na	na	XLOC_063391:1.01428	TCONS_00209750:1.11082, TCONS_00209752:1.31406, TCONS_00218329:-1.09235, TCONS_00220837:1.46586	na	na	na	na	na
DNAJB12											na	na	na	na	na	na	na	na	na	na	na	na	na	na
DNAJB13											na	na	na	na	na	na	na	na	na	na	na	na	na	na
DNAJB14											na	na	na	na	na	na	na	na	TCONS_00234479:2.4335, TCONS_00243571:2.05277	na	na	na	na	na
DNAJB2											na	na	na	na	na	na	na	XLOC_048990:0.937337	TCONS_00159508:3.70306, TCONS_00159517:1.48044, TCONS_00159520:1.37421	na	na	na	na	na
DNAJB3											na	na	na	na	na	na	na	na	na	na	na	na	na	na
DNAJB4											na	na	na	na	na	na	na	na	TCONS_00003580:-1.87458	na	na	na	na	na
DNAJB5											na	TCONS_00322760:2.51833	na	na	na	na	na	XLOC_094164:1.39881, XLOC_096721:1.25601	TCONS_00309836:1.39479, TCONS_00309837:1.56384, TCONS_00318809:1.25523, TCONS_00322760:2.45028	na	na	na	na	na
DNAJB6	present										na	na	na	na	na	na	na	na	TCONS_00283662:-1.47793	na	na	na	na	na
DNAJB7											na	na	na	na	na	na	na	na	na	na	na	na	na	na
DNAJB8		present				present					na	na	na	na	TSS64828:0.336856	na	na	na	na	na	na	na	na	na
DNAJB9											na	na	na	na	na	na	na	XLOC_085312:1.59198, XLOC_089343:1.52929	TCONS_00282044:1.58093, TCONS_00289324:2.20825, TCONS_00294624:1.52987	na	na	na	na	na
DNAJC1	present										na	na	na	na	na	na	na	XLOC_010746:0.583424	TCONS_00042248:2.8599, TCONS_00043685:-1.79769e+308, TCONS_00045870:1.08725	na	na	na	na	na
DNAJC10											na	TCONS_00158172:-2.3742	na	na	TSS46294:0.383492, TSS46295:0.0937459	XLOC_048675:0.0678928	na	XLOC_048675:0.998547	TCONS_00158173:1.65987, TCONS_00158174:1.36306, TCONS_00158175:2.72301, TCONS_00158176:3.0066, TCONS_00158177:1.79769e+308, TCONS_00169337:1.46304, TCONS_00177374:2.1334, TCONS_00178562:1.2578	na	TSS46294:0.867969, TSS46295:2.79007, TSS46296:1.79769e+308, TSS46297:2.1334	TSS46294:0.251077	XLOC_048675:0.168218	na
DNAJC11											na	na	na	na	na	na	na	na	na	na	na	na	na	na
DNAJC12											na	na	na	na	na	na	na	XLOC_011091:1.8544	TCONS_00038347:1.78413	na	na	na	na	na
DNAJC13											na	TCONS_00208024:-0.135112	na	TSS61201:-0.135112	TSS61199:0.0959225	XLOC_062968:0.0817375	na	XLOC_062968:0.548609	TCONS_00208021:1.88128, TCONS_00208024:-0.141551, TCONS_00225435:0.909525	na	TSS61201:-0.141551	TSS61195:0.273054	XLOC_062968:0.0689421	na
DNAJC14											na	na	na	na	na	na	na	na	na	na	na	na	na	na
DNAJC15	present										na	na	na	na	na	na	na	na	na	na	na	na	na	na
DNAJC16											na	TCONS_00000932:1.80892	na	na	na	na	na	na	TCONS_00000932:1.89477, TCONS_00021828:2.93864	na	na	na	na	na
DNAJC17											na	na	na	na	na	na	na	na	na	na	na	na	na	na
DNAJC18											na	TCONS_00252039:-1.79769e+308	na	na	TSS75730:0.0924008, TSS75735:0.152249	XLOC_076219:0.165346	na	na	TCONS_00252028:-0.753869, TCONS_00252030:1.79769e+308, TCONS_00252037:1.69253, TCONS_00252039:-1.79769e+308	na	TSS75729:-0.753869, TSS75731:1.79769e+308, TSS75735:1.62734	TSS75735:0.149622	XLOC_076219:0.19276	na
DNAJC19											na	na	na	na	na	na	na	na	TCONS_00215335:-1.80268	na	na	na	na	na
DNAJC2											na	na	na	na	na	na	na	na	na	na	na	na	na	na
DNAJC21	present										na	na	na	na	TSS71509:0.061674	XLOC_073987:0.0838985	na	na	TCONS_00245175:1.14216, TCONS_00255570:1.757	na	TSS71508:1.757	TSS71509:0.29795	XLOC_073987:0.136418	na
DNAJC22											na	TCONS_00074545:1.62196	na	na	na	na	na	na	na	na	na	na	na	na
DNAJC24											na	na	na	na	na	na	na	na	na	na	na	na	na	na
DNAJC25											na	na	na	na	na	na	na	na	TCONS_00311241:1.08925	na	na	na	na	na
DNAJC27											na	na	na	na	na	na	na	XLOC_049394:1.50744	TCONS_00161216:2.16049, TCONS_00174477:1.95671, TCONS_00177481:1.79769e+308	na	na	na	na	na
DNAJC28	present										na	na	na	na	na	na	na	na	na	na	na	TSS55605:0.14533	na	na
DNAJC3	present										XLOC_024185:1.03528	TCONS_00082546:2.20673	na	na	na	na	na	XLOC_023558:1.27027, XLOC_024185:1.7205	TCONS_00078272:1.75299, TCONS_00080893:1.32827, TCONS_00082546:2.7719, TCONS_00083449:1.12394	na	na	na	na	na
DNAJC30											na	na	na	na	na	na	na	na	na	na	na	na	na	na
DNAJC4											na	na	na	na	na	na	na	na	na	na	na	na	na	na
DNAJC5											na	TCONS_00182543:3.53196	na	na	na	na	na	na	TCONS_00182543:1.9119, TCONS_00187135:-2.03261	na	na	na	na	na
DNAJC5B											na	na	na	na	na	na	na	na	na	na	na	na	na	na
DNAJC5G											na	na	na	na	na	na	na	na	TCONS_00153882:1.79769e+308	na	TSS43646:1.79769e+308	na	na	na
DNAJC6											na	TCONS_00003281:-3.27219, TCONS_00003283:1.72328, TCONS_00019247:-1.73911	na	na	na	na	na	na	TCONS_00003281:-3.07884, TCONS_00003283:1.44082	na	na	na	na	na
DNAJC7	present										na	na	na	na	na	na	na	na	na	na	na	na	na	na
DNAJC8											na	na	na	na	na	na	na	XLOC_000465:2.22041	TCONS_00010482:-1.29245, TCONS_00019082:3.5792, TCONS_00026098:-1.16344, TCONS_00028277:-1.79769e+308, TCONS_00032989:1.79555	na	na	na	na	na
DNAJC9	present										na	na	na	na	na	na	na	na	na	na	na	na	na	na
DTX3L	present							present			na	TCONS_00207581:-2.00426	na	na	na	na	na	na	na	na	na	na	na	na
FBXW7											na	TCONS_00237928:-3.08827, TCONS_00239151:-1.79769e+308, TCONS_00240966:2.80468, TCONS_00243614:-2.9457	na	na	na	na	na	XLOC_071025:0.758683	TCONS_00237928:-3.52381, TCONS_00239151:-1.79769e+308, TCONS_00240966:5.76234	na	na	na	na	na
FZR1											na	na	na	na	na	na	na	na	na	na	na	na	na	na
HERC5	present										XLOC_069308:1.49104	TCONS_00230405:3.8648, TCONS_00241885:2.49328	na	na	na	na	na	XLOC_069308:2.41606, XLOC_072959:3.02471	TCONS_00230402:1.89167, TCONS_00230405:4.71168, TCONS_00241885:3.58878, TCONS_00243149:3.02471, TCONS_00243416:2.06311	na	na	na	na	na
HERC6	present										na	TCONS_00230395:-2.91465, TCONS_00230399:0.988266, TCONS_00230401:1.79769e+308	na	TSS67630:0.988266, TSS67632:1.79769e+308	TSS67628:0.676236	na	na	na	TCONS_00230393:1.79769e+308, TCONS_00230399:-1.79769e+308, TCONS_00230401:1.79769e+308	na	TSS67628:1.29225, TSS67630:-1.79769e+308, TSS67632:1.79769e+308	TSS67628:0.697443	na	na
HSP90AA1											na	na	na	na	na	na	na	na	na	na	na	na	na	na
HSP90AB1											na	TCONS_00270662:2.96748, TCONS_00272708:-0.920646, TCONS_00274180:3.18944, TCONS_00276215:-0.892479	na	TSS77686:-0.892479, TSS77687:2.96748	TSS77684:0.0904832, TSS77688:0.212685	XLOC_079522:0.131736	na	XLOC_079522:-0.450192	TCONS_00272709:-2.54801, TCONS_00274180:4.38104, TCONS_00275407:-1.79769e+308, TCONS_00276215:-1.48757	na	TSS77686:-1.48757, TSS77689:-1.79769e+308	TSS77684:0.0617851, TSS77688:0.370154	XLOC_079522:0.18041	na
HSP90B1	present										XLOC_019053:0.555425, XLOC_022186:1.55845	TCONS_00064194:4.93701, TCONS_00070408:1.55845, TCONS_00070772:1.22185, TCONS_00076710:1.79769e+308	na	na	na	na	na	XLOC_019053:1.14633, XLOC_022186:2.28283	TCONS_00064193:1.13896, TCONS_00064194:-1.79769e+308, TCONS_00064196:1.63829, TCONS_00069965:-1.79769e+308, TCONS_00070408:2.28283, TCONS_00070772:2.33168, TCONS_00070773:-1.01595, TCONS_00073672:1.0788, TCONS_00074668:-2.7705, TCONS_00075663:1.86883, TCONS_00076710:1.79769e+308	na	na	na	na	na
HSPA12A											na	na	na	na	na	XLOC_011559:0.583719	na	XLOC_011559:3.00483	TCONS_00039768:1.79769e+308, TCONS_00039769:1.79769e+308, TCONS_00039770:1.79769e+308	na	TSS15349:1.79769e+308, TSS15350:1.79769e+308, TSS15351:1.79769e+308	na	XLOC_011559:0.547328	na
HSPA12B											na	na	na	na	na	na	na	XLOC_055112:-1.98335	TCONS_00186977:-2.88224	na	TSS52086:-1.68131, TSS52087:-2.88224	na	na	na
HSPA13											na	na	na	na	na	na	na	XLOC_058252:0.953534	TCONS_00192371:0.890578, TCONS_00193889:1.77992	na	TSS55389:1.77992, TSS55390:0.893164, TSS55391:0.890578	na	XLOC_058252:0.0695233	na
HSPA14											na	na	na	na	na	na	na	XLOC_009521:0.525434	TCONS_00040911:0.9541	na	na	na	na	na
HSPA1A/HSPA1B											na	TCONS_00262530:-2.44508	P48262:-2.44508	na	na	na	XLOC_079320:0.0720378	XLOC_079320:-1.26896	TCONS_00262530:-2.36374, TCONS_00262531:-1.24932	P48262:-2.36374, P48263:-1.24932	na	na	na	XLOC_079320:0.0505801
HSPA1L	present										na	na	na	na	na	na	na	XLOC_080760:-1.42848	TCONS_00266458:-1.46139	P49884:-1.46139	na	na	na	na
HSPA2											na	na	na	na	na	na	na	XLOC_025916:-1.20261	TCONS_00085204:-1.20261	na	na	na	na	na
HSPA4	present										na	TCONS_00247500:-1.79769e+308	na	na	na	na	na	na	TCONS_00247500:-1.79769e+308	na	na	na	na	na
HSPA4L											na	na	na	na	na	na	na	na	na	na	na	na	na	na
HSPA5		present									XLOC_096118:0.700305	TCONS_00315123:1.10049, TCONS_00320464:0.809446, TCONS_00323888:1.33563	na	na	na	na	na	XLOC_096118:1.57577	TCONS_00315123:1.52401, TCONS_00319264:1.84024, TCONS_00320464:1.48605, TCONS_00320465:1.34624, TCONS_00323888:2.73554	na	na	na	na	na
HSPA6	present										na	na	na	na	na	na	na	na	na	na	na	na	na	na
HSPA7											XLOC_001822:2.84589	TCONS_00006333:2.84589	na	na	na	na	na	XLOC_001822:1.82701	TCONS_00006333:1.82701	na	na	na	na	na
HSPA8											XLOC_015571:-0.721017	TCONS_00051853:-0.586406, TCONS_00051855:-5.84877, TCONS_00057882:-0.92143	na	na	na	na	na	XLOC_015571:-1.77378	TCONS_00051853:-1.63474, TCONS_00051855:-1.79769e+308, TCONS_00056346:-1.60118, TCONS_00057882:-1.98821	na	na	na	na	na
HSPA9	present										na	na	na	na	na	na	na	na	TCONS_00251973:1.78851, TCONS_00251977:1.62684	na	na	na	na	na
HSPB1	present								present		XLOC_085033:-0.499647	TCONS_00280751:-2.69748	na	TSS83162:-1.98812	TSS83162:0.346428	XLOC_085033:0.137779	na	XLOC_085033:-1.07619	TCONS_00280751:-2.16639, TCONS_00280753:-0.971398, TCONS_00280754:-0.883833, TCONS_00297934:-1.12103	na	TSS83162:-1.75007, TSS83163:-0.883833, TSS83164:-1.12103, TSS83165:-0.971398	TSS83162:0.247152	XLOC_085033:0.084372	na
HSPB11	present										na	na	na	na	na	na	na	na	na	na	na	na	na	na
HSPB2											na	na	na	na	na	na	na	na	na	na	na	na	na	na
HSPB3											na	na	na	na	na	na	na	na	na	na	na	na	na	na
HSPB6											na	na	na	na	na	na	na	na	na	na	na	na	na	na
HSPB7		present									na	na	na	na	na	na	na	na	na	na	na	na	na	na
HSPB8											na	na	na	na	na	na	na	XLOC_019159:0.885741	TCONS_00064497:1.61971	na	na	na	na	na
HSPB9				present							na	na	na	na	na	na	na	na	na	na	na	na	na	na
HSPD1	present										na	na	na	na	na	na	na	na	TCONS_00165784:1.79769e+308, TCONS_00171613:-4.9861, TCONS_00172584:1.86316, TCONS_00177661:-1.25423	na	na	na	na	na
HSPE1	present										na	na	na	na	na	na	na	XLOC_048766:-1.70787	TCONS_00158496:-2.38974, TCONS_00158499:-1.70952	na	na	na	na	na
HSPH1											na	TCONS_00079023:-1.93233	na	na	na	na	na	na	TCONS_00079023:-4.76657, TCONS_00079027:1.43394	na	na	na	na	na
MDM2											na	TCONS_00063842:-2.57735	na	na	na	na	na	XLOC_018880:0.761554	TCONS_00063826:1.05988, TCONS_00063827:-1.79769e+308, TCONS_00063829:-1.79769e+308, TCONS_00063835:-1.79769e+308, TCONS_00063844:1.93585, TCONS_00063846:1.51412	na	na	na	na	na
MED20											na	na	na	na	na	na	na	na	na	na	na	na	na	na
NEDD4											na	TCONS_00095758:2.78234	na	na	na	na	na	XLOC_029794:0.936551	TCONS_00098662:1.90135, TCONS_00098663:1.15706	na	na	na	na	na
NEDD4L											na	TCONS_00131588:1.58621, TCONS_00134727:2.13676, TCONS_00135755:1.9212	na	na	na	na	na	XLOC_040627:1.32942, XLOC_041947:2.06198, XLOC_041948:-1.25461	TCONS_00131580:-1.79769e+308, TCONS_00131586:1.91579, TCONS_00132979:1.74164, TCONS_00133788:1.79769e+308, TCONS_00134297:1.06488, TCONS_00134726:-2.32276, TCONS_00134727:5.15333, TCONS_00134988:2.06198, TCONS_00135108:1.66397, TCONS_00135109:1.39213, TCONS_00135755:3.08126	na	na	na	na	na
PAN2											na	TCONS_00065906:-1.69884, TCONS_00070155:-1.30498, TCONS_00073838:1.35474	na	na	na	na	na	na	TCONS_00065906:-1.83534, TCONS_00065907:1.90346, TCONS_00073837:2.05562, TCONS_00073838:1.14255	na	na	na	na	na
PARK2											na	na	na	na	na	na	na	na	na	na	na	na	na	na
PSMA1											na	na	na	na	na	na	na	na	na	na	na	na	na	na
PSMA2	present										na	na	na	na	na	XLOC_086141:0.0919181	na	na	na	na	na	TSS85784:0.0710758	XLOC_086141:0.146377	na
PSMA3	present										na	TCONS_00093191:1.79769e+308	na	na	na	na	na	na	TCONS_00093190:-1.88106, TCONS_00093191:1.79769e+308	na	na	na	na	na
PSMA4	present										na	na	na	na	TSS28491:0.0984582	XLOC_029321:0.0211348	na	na	na	na	na	TSS28491:0.1008	XLOC_029321:0.0441712	na
PSMA5	present										na	na	na	na	TSS8413:0.0870298, TSS8414:0.08066	XLOC_003894:0.0187481	na	na	TCONS_00012941:1.77189	na	TSS8417:1.77189	TSS8414:0.150881	XLOC_003894:0.0374612	na
PSMA6	present										na	na	na	na	na	na	na	na	na	na	na	na	na	na
PSMA7	present										na	na	na	na	TSS54512:0.00928447	XLOC_056338:0.0151866	na	na	na	na	na	TSS54512:0.0363804	XLOC_056338:0.0158075	na
PSMB1	present										na	na	na	na	TSS81751:0.0171819	XLOC_081889:0.0115748	na	na	na	na	na	TSS81751:0.0202829	XLOC_081889:0.0339914	na
PSMB10	present										na	na	na	na	na	na	na	na	na	na	na	na	na	na
PSMB2	present										na	na	na	na	na	na	na	XLOC_003226:-0.699538	TCONS_00010880:-0.90501	na	na	na	na	na
PSMB3	present										na	na	na	na	na	na	na	na	na	na	na	na	na	na
PSMB4											na	na	na	na	TSS3448:0.0513441	XLOC_001589:0.0935152	na	XLOC_001589:-0.636399	TCONS_00005381:-1.59793, TCONS_00005385:-1.56149	na	TSS3448:-1.30421, TSS3451:-1.56149	TSS3448:0.184518	XLOC_001589:0.138255	na
PSMB5	present										na	na	na	na	na	na	na	XLOC_026389:-0.596046	na	na	na	na	na	na
PSMB6	present	present									na	TCONS_00128502:3.96592	na	na	TSS33277:0.0562229, TSS33278:0.0210516, TSS33279:0.653769	XLOC_035686:0.0828883	na	na	TCONS_00124609:-0.882947, TCONS_00124610:-3.38504, TCONS_00128502:3.00988	na	TSS33277:-0.631335	TSS33277:0.0649471, TSS33278:0.0101503, TSS33279:0.726209	XLOC_035686:0.035015	na
PSMB7	present										na	na	na	na	na	na	na	na	na	na	na	na	na	na
PSMB8	present										na	na	na	na	na	na	na	na	na	na	na	na	na	na
PSMB9	present										na	TCONS_00262729:-1.79769e+308	na	na	na	na	na	na	TCONS_00262729:-1.79769e+308	na	na	na	na	na
PSMC1											na	na	na	na	na	na	na	na	TCONS_00090640:2.25169	na	na	na	na	na
PSMC2	present										na	na	na	na	na	na	na	na	na	na	na	na	na	na
PSMC3	present										na	TCONS_00053831:1.71631, TCONS_00057761:-1.04988	na	na	TSS18336:0.387073	XLOC_014924:0.105458	na	na	TCONS_00050380:-0.970161, TCONS_00053831:2.00512, TCONS_00057761:-1.37968, TCONS_00060133:2.08654	na	TSS18335:-0.970161	TSS18336:0.478633	XLOC_014924:0.233353	na
PSMC4	present	present									na	TCONS_00150256:1.44523	na	TSS40027:1.44523	TSS40026:0.0588766	XLOC_042708:0.131238	na	na	na	na	na	TSS40026:0.0524345	XLOC_042708:0.0354779	na
PSMC5	present										na	TCONS_00117803:1.68685	P20619:1.68685	TSS34852:1.68685	na	XLOC_036458:0.0963371	XLOC_036458:0.0963371	na	TCONS_00117803:-2.07699	P20619:-2.07699	TSS34852:-2.07699	na	XLOC_036458:0.0321745	XLOC_036458:0.0321745
PSMC6	present			present							na	na	na	na	na	na	na	na	na	na	na	na	na	na
PSMD1	present							present		present	na	TCONS_00159838:-4.63132, TCONS_00159845:1.56671	na	na	na	na	na	na	TCONS_00159836:-3.38717, TCONS_00159838:-4.58097, TCONS_00159845:2.01372, TCONS_00172306:-1.46268, TCONS_00176179:1.76071	na	na	na	na	na
PSMD10											na	na	na	na	na	na	na	na	na	na	na	na	na	na
PSMD11	present										na	na	na	na	na	na	na	na	na	na	na	na	na	na
PSMD12											na	na	na	na	TSS37166:0.154353	na	na	na	TCONS_00123037:-1.68976	na	na	TSS37166:0.174601	na	na
PSMD13	present										na	na	na	na	na	na	na	na	na	na	na	na	na	na
PSMD14	present			present							na	TCONS_00157580:1.77716, TCONS_00172177:1.79769e+308	na	na	na	na	na	na	TCONS_00157580:2.12249, TCONS_00169280:2.02715, TCONS_00172177:1.79769e+308, TCONS_00178534:2.47431	na	na	na	na	na
PSMD2	present	present									na	na	na	na	na	na	na	na	na	na	na	na	na	na
PSMD3	present							present			na	TCONS_00122522:2.82616, TCONS_00124793:-1.34767, TCONS_00126195:1.15735, TCONS_00130550:-3.20569	na	TSS34147:-0.595263	TSS34145:0.1545, TSS34147:0.345987	XLOC_036139:0.151202	na	XLOC_036139:-0.462848	TCONS_00122523:-1.64347, TCONS_00122522:3.11363, TCONS_00124793:-2.21266, TCONS_00130549:-0.8406, TCONS_00130550:-2.97521	na	TSS34147:-1.17169, TSS34148:-1.64347	TSS34145:0.234055, TSS34147:0.354859	XLOC_036139:0.288333	na
PSMD4	present										na	TCONS_00025845:2.86628	na	TSS3432:2.86628	TSS3433:0.0653724	XLOC_001585:0.186808	na	na	TCONS_00025845:2.58784	na	TSS3432:2.58784	TSS3433:0.08581	XLOC_001585:0.179003	na
PSMD5											na	TCONS_00314947:1.79769e+308	na	na	na	na	na	na	TCONS_00314947:1.79769e+308	na	na	na	na	na
PSMD6											na	TCONS_00220992:-3.78152	na	na	na	na	na	na	TCONS_00212668:-1.97486, TCONS_00212671:-1.5263, TCONS_00220992:-2.78235	na	na	na	na	na
PSMD7		present									na	na	na	na	na	na	na	na	na	na	na	na	na	na
PSMD8	present										na	na	na	na	TSS39948:0.0815478	na	na	na	na	na	na	TSS39948:0.103083	na	na
PSMD9											na	na	na	na	na	na	na	na	na	na	na	na	na	na
PSME1							present				na	na	na	na	TSS25545:0.0221601	na	na	na	na	na	na	TSS25545:0.0491803	XLOC_025699:0.0182093	na
PSME2	present	present									na	TCONS_00086348:-1.84883	na	na	na	na	na	na	TCONS_00086346:-1.79769e+308	na	na	na	na	na
RBX1											na	na	na	na	na	na	na	na	na	na	na	na	na	na
RNF213	present										na	na	na	na	na	na	na	na	na	na	na	na	na	na
SKP1				present							na	na	na	na	na	na	na	na	TCONS_00251757:-3.61647	na	na	na	na	na
SKP1P2											na	na	na	na	na	na	na	na	na	na	na	na	na	na
SKP2	present	present									na	TCONS_00245215:2.77661	na	na	na	na	na	XLOC_073994:-1.78601	TCONS_00245213:-2.37181, TCONS_00245214:-2.30855, TCONS_00245215:2.22986, TCONS_00245216:-2.04728, TCONS_00260832:-1.21958	na	na	na	na	na
SMURF1							present				na	TCONS_00286419:-1.96876	na	na	na	na	na	XLOC_086641:0.680993	TCONS_00296205:1.00159	na	na	na	na	na
SMURF2							present				na	na	na	na	na	na	na	na	na	na	na	na	na	na
STUB1											na	na	na	na	na	na	na	XLOC_031992:-0.770068	TCONS_00103553:-0.770068	na	TSS30192:-0.770068	na	na	na
SUGT1	present										na	na	na	na	TSS23834:0.336125	XLOC_023367:0.0301609	na	na	na	na	na	TSS23832:0.0867659	XLOC_023367:0.0291579	na
TAP1	present										na	na	na	na	na	na	na	XLOC_080790:1.43657	TCONS_00266649:3.0062, TCONS_00266650:1.31888, TCONS_00266651:2.69078	na	na	na	na	na
TAP2	present										na	TCONS_00266637:1.95518	na	na	na	na	na	na	TCONS_00266637:2.06535	na	na	na	na	na
TCEB1											na	na	na	na	TSS89912:0.177011	na	na	na	TCONS_00304031:3.98559	na	TSS89914:3.98559	TSS89912:0.0834887	XLOC_091460:0.267647	na
TCEB2											na	na	na	na	na	na	na	XLOC_032813:-0.785893	TCONS_00105723:1.79769e+308, TCONS_00105724:-0.910513	na	na	na	na	na
THIMET											na	na	na	na	na	na	na	na	na	na	na	na	na	na
TRAF6											na	na	na	na	na	na	na	XLOC_014883:1.19173	TCONS_00062079:1.76759	na	na	na	na	na
TRIM69	present										na	na	na	na	na	na	na	na	na	na	na	TSS28016:0.362772	na	na
UBA1											na	na	na	na	TSS99485:0.0729568	XLOC_100739:0.0249569	na	na	TCONS_00332933:-1.4684	na	na	TSS99484:0.0368434, TSS99485:0.208949	XLOC_100739:0.0980326	na
UBB	present										XLOC_035835:-0.386274	TCONS_00115918:-0.467069, TCONS_00115920:-0.250439	na	TSS33564:-0.467069, TSS33565:-0.273055	TSS33565:0.0331559	XLOC_035835:0.0337253	na	XLOC_035835:-0.721931	TCONS_00115918:-0.888305, TCONS_00115919:-1.24848, TCONS_00115920:-0.470966	na	TSS33564:-0.888305, TSS33565:-0.50717	TSS33565:0.0572385	XLOC_035835:0.0666276	na
UBC		present									na	TCONS_00066864:-0.177671	na	TSS23235:-0.177671	na	XLOC_020236:0.0276331	na	na	TCONS_00066864:-0.0803367	na	TSS23235:-0.0803367	na	XLOC_020236:0.0638534	na
UBD	present										XLOC_080684:1.37496	TCONS_00266024:1.48342	na	na	na	na	na	XLOC_080684:3.36839	TCONS_00266024:3.41719	na	na	na	na	na
UBE2A											na	na	na	na	na	na	na	na	na	na	na	na	na	na
UBE2B	present	present									na	na	na	na	na	na	na	XLOC_074718:0.71063	na	na	na	na	na	na
UBE2C	present										na	na	na	na	TSS52937:0.0220114	XLOC_055500:0.0135103	na	na	na	na	na	TSS52937:0.0505254	XLOC_055500:0.0153888	na
UBE2D1	present										na	na	na	na	na	na	na	na	na	na	na	na	na	na
UBE2D2											na	TCONS_00247839:-3.50063	na	na	na	na	na	na	TCONS_00247839:-1.79769e+308	na	na	na	na	na
UBE2D3											na	na	na	na	na	na	na	na	na	na	na	na	na	na
UBE2D4											na	na	na	na	na	na	na	na	na	na	na	na	na	na
UBE2E1											na	TCONS_00204865:-3.25503, TCONS_00204869:2.07112	na	na	na	na	na	na	TCONS_00204865:-2.80814, TCONS_00204869:2.16724	na	na	na	na	na
UBE2E2											na	na	na	na	na	na	na	na	na	na	na	na	na	na
UBE2E3			present								na	na	na	na	na	na	na	XLOC_054201:-2.84801	TCONS_00158110:-5.29562, TCONS_00168515:-2.84801	na	na	na	na	na
UBE2F											na	na	na	na	na	na	na	na	na	na	na	na	na	na
UBE2G1	present										na	na	na	na	na	na	na	na	na	na	na	na	na	na
UBE2G2											na	na	na	na	na	na	na	XLOC_058581:-0.601153	TCONS_00191824:1.52793, TCONS_00191825:1.66135	na	na	na	na	na
UBE2H											na	TCONS_00287475:1.84063, TCONS_00295024:3.94484	na	na	na	na	na	na	TCONS_00287475:1.95572, TCONS_00287476:1.79769e+308, TCONS_00293920:1.7819	na	na	na	na	na
UBE2I					present	present				present	na	na	na	na	na	na	na	na	TCONS_00103607:1.5775	na	na	na	na	na
UBE2J1	present				present	present					na	na	na	na	na	na	na	na	na	na	na	na	na	na
UBE2J2							present				na	na	na	na	na	na	na	na	na	na	na	na	na	na
UBE2L1											na	na	na	na	na	na	na	na	na	na	na	na	na	na
UBE2L2											na	na	na	na	na	na	na	na	na	na	na	na	na	na
UBE2L3											na	na	na	na	na	na	na	na	na	na	na	na	na	na
UBE2L4											na	na	na	na	na	na	na	na	na	na	na	na	na	na
UBE2L6	present										na	na	na	na	na	XLOC_014993:0.0700078	na	XLOC_014993:-1.12774	TCONS_00050494:-0.995606, TCONS_00050495:-1.63813, TCONS_00062094:-1.49664	na	TSS18413:-0.995606, TSS18414:-1.63813, TSS18415:-1.49664	na	XLOC_014993:0.0813428	na
UBE2M		present									na	na	na	na	na	na	na	na	na	na	na	na	na	na
UBE2N	present										na	na	na	na	na	XLOC_019974:0.0493842	na	XLOC_019974:-0.661252	TCONS_00066293:1.9095	na	na	TSS22688:0.171832	XLOC_019974:0.0505346	na
UBE2Q1											na	na	na	na	na	XLOC_004282:0.081227	na	na	na	na	na	TSS9215:0.0326187	XLOC_004282:0.0482245	na
UBE2R2	present										na	na	na	na	na	na	na	na	na	na	na	na	na	na
UBE2S	present						present				na	na	na	na	na	na	na	XLOC_043084:-0.771947	TCONS_00145269:-0.831626	na	na	na	na	na
UBE2V1											na	TCONS_00184010:-1.17826, TCONS_00184012:3.50724, TCONS_00188942:-2.75245, TCONS_00184009:2.48844, TCONS_00185138:4.01165	na	na	na	na	na	na	TCONS_00184010:-3.02655, TCONS_00184012:-1.79769e+308, TCONS_00188942:-4.60223, TCONS_00184009:2.79879, TCONS_00185138:5.63691	na	na	na	na	na
UBE2V2											na	na	na	na	na	na	na	na	TCONS_00307219:1.36729	na	na	na	na	na
UBE3A	present				present						na	na	na	na	na	na	na	na	na	na	na	na	na	na
UBE3B											na	na	na	na	na	na	na	na	TCONS_00064308:2.30307	na	na	na	na	na
UBE3C											na	na	na	na	na	na	na	na	na	na	na	na	na	na
UBR1											na	TCONS_00095452:-2.18948	na	na	na	na	na	na	TCONS_00100113:1.79769e+308, TCONS_00101752:1.79769e+308	na	na	na	na	na
UBR2	present										na	TCONS_00272696:2.33884, TCONS_00274174:1.54236	na	na	na	na	na	XLOC_079478:1.14693	TCONS_00263162:1.79769e+308, TCONS_00272696:2.75682, TCONS_00274174:2.52328, TCONS_00277095:1.79769e+308	na	na	na	na	na
UCHL1											na	TCONS_00229298:1.80409, TCONS_00229302:-2.28899	na	na	TSS66971:0.179871, TSS66972:0.118381	XLOC_068939:0.0382966	na	na	TCONS_00229293:1.79769e+308, TCONS_00229302:-3.57275	na	TSS66970:1.79769e+308, TSS66972:-1.02502	TSS66971:0.157209, TSS66972:0.164273	XLOC_068939:0.0523613	na
UCHL3	present										na	TCONS_00082826:2.85522	na	na	na	na	na	XLOC_025055:2.38859	TCONS_00078093:1.74283, TCONS_00082232:1.88552, TCONS_00082826:3.54227	na	na	na	na	na
UCHL5	present										na	na	na	na	na	na	na	na	TCONS_00015638:2.48011, TCONS_00015640:2.10137	na	na	na	na	na
USO1											na	na	na	na	na	na	na	XLOC_069207:0.896251	TCONS_00230034:1.29889	na	na	na	na	na
USP1	present										na	na	na	na	na	na	na	na	TCONS_00003199:4.29043	na	na	na	na	na
USP10									present		na	TCONS_00109464:1.46608	na	na	na	na	na	na	TCONS_00108075:1.79769e+308, TCONS_00109464:1.36672	na	na	na	na	na
USP11					present	present	present				na	TCONS_00340608:1.79769e+308	na	na	TSS99499:0.115475	XLOC_100740:0.0326845	na	na	na	na	TSS99498:1.02845	na	XLOC_100740:0.0523015	na
USP12											na	na	na	na	na	na	na	XLOC_023786:0.918233	TCONS_00083038:1.41009, TCONS_00083872:2.29783	na	na	na	na	na
USP13											na	na	na	na	na	na	na	na	TCONS_00209298:-1.45005, TCONS_00222589:2.07781	na	na	na	na	na
USP14											na	na	na	na	na	na	na	na	na	na	na	na	na	na
USP15	present										na	na	na	na	na	na	na	na	TCONS_00063724:-1.73979	na	na	na	na	na
USP16					present	present					na	na	na	na	na	na	na	XLOC_058015:1.0878	TCONS_00189914:2.44179, TCONS_00192261:1.51399, TCONS_00193824:2.28066, TCONS_00194323:2.74046	na	na	na	na	na
USP17											na	na	na	na	na	na	na	na	na	na	na	na	na	na
USP18	present										na	na	na	na	na	na	na	XLOC_060591:-2.87257	TCONS_00199101:-2.87257, TCONS_00199639:-1.50047	na	na	na	na	na
USP19											na	TCONS_00211865:3.50134	na	na	na	na	na	na	na	na	na	na	na	na
USP2						present					na	na	na	na	na	na	na	na	TCONS_00051831:1.99242	na	na	na	na	na
USP20											na	TCONS_00312052:2.65837	na	na	TSS92418:0.196335, TSS92421:0.124085	XLOC_094966:0.0679308	na	na	TCONS_00321365:2.15548	na	TSS92420:2.15548	TSS92418:0.127613, TSS92421:0.148027	XLOC_094966:0.149204	na
USP21						present					na	na	na	na	na	na	na	na	na	na	na	na	na	na
USP22											na	na	na	na	na	na	na	na	na	na	na	na	na	na
USP24											na	na	na	na	na	na	na	na	na	na	na	na	na	na
USP25	present										na	na	na	na	na	na	na	XLOC_057947:1.06694	TCONS_00189767:1.96106, TCONS_00193563:1.23922	na	na	na	na	na
USP26											na	na	na	na	na	na	na	na	na	na	na	na	na	na
USP27X											na	na	na	na	na	na	na	na	TCONS_00342142:-2.58688	na	na	na	na	na
USP28											na	TCONS_00051672:-1.80849, TCONS_00053991:-2.88144	na	na	na	na	na	na	TCONS_00053991:-2.93397, TCONS_00056324:-1.40037	na	na	na	na	na
USP29											na	na	na	na	na	na	na	na	na	na	na	na	na	na
USP3											na	na	na	na	na	na	na	na	TCONS_00098512:2.07447	na	na	na	na	na
USP30											na	TCONS_00172400:1.26125	na	na	na	na	na	na	TCONS_00064286:1.79769e+308, TCONS_00069981:2.01609	na	na	na	na	na
USP31											na	na	na	na	na	na	na	na	TCONS_00113473:1.50438	na	na	na	na	na
USP32	present										na	na	na	na	na	na	na	XLOC_037535:0.894346	TCONS_00120605:-1.36774, TCONS_00123010:1.19406, TCONS_00129790:0.917739	na	na	na	na	na
USP33											na	na	na	na	na	na	na	na	TCONS_00022415:-2.05331, TCONS_00022416:2.21188	na	na	na	na	na
USP34											na	TCONS_00172400:1.26125, TCONS_00178698:-2.93509	na	na	na	na	na	XLOC_049702:0.660626	TCONS_00162295:1.02368, TCONS_00172400:1.10864	na	na	na	na	na
USP35											na	na	na	na	na	na	na	na	na	na	na	na	na	na
USP36											na	na	na	na	na	na	na	XLOC_037735:0.781561	TCONS_00121086:-1.79769e+308, TCONS_00121088:1.23481, TCONS_00126574:0.97993, TCONS_00128962:2.1193	na	na	na	na	na
USP37											na	na	na	na	na	na	na	na	na	na	na	na	na	na
USP38											na	TCONS_00243463:2.72595	na	na	na	na	na	na	TCONS_00231310:1.59322, TCONS_00243463:2.48078	na	na	na	na	na
USP39	present	present				present					na	na	na	na	na	na	na	na	TCONS_00155617:1.79769e+308, TCONS_00155624:1.79769e+308	na	na	na	na	na
USP4											na	na	na	na	na	na	na	na	TCONS_00211912:2.45201	na	na	na	na	na
USP40	present										na	na	na	na	na	na	na	na	TCONS_00166933:1.61437, TCONS_00166934:-1.94063, TCONS_00166945:-1.79769e+308, TCONS_00166946:2.38722, TCONS_00166948:-1.79769e+308	na	na	na	na	na
USP41	present										na	TCONS_00197121:-0.272214	na	TSS57691:-0.272214	na	XLOC_059961:0.0379894	na	na	TCONS_00197121:0.313711	na	TSS57691:0.313711	na	na	na
USP42							present				na	TCONS_00278782:-1.60334, TCONS_00289767:2.10364, TCONS_00289769:4.23961	na	na	na	na	na	na	na	na	na	na	na	na
USP43							present				na	na	na	na	na	na	na	na	na	na	na	TSS33482:0.350863	na	na
USP44											na	na	na	na	na	na	na	na	na	na	na	na	na	na
USP45		present									na	na	na	na	na	na	na	na	TCONS_00268072:-1.79769e+308, TCONS_00268074:2.21851, TCONS_00268075:1.79769e+308, TCONS_00271115:-1.79769e+308	na	na	na	na	na
USP46											na	na	na	na	na	na	na	na	na	na	na	na	na	na
USP47											na	TCONS_00047302:1.6812	na	na	na	na	na	XLOC_013587:0.764095	TCONS_00047303:0.870348, TCONS_00047304:-1.79769e+308	na	na	na	na	na
USP48											na	na	na	na	na	na	na	na	na	na	na	na	na	na
USP49											na	na	na	na	na	na	na	na	TCONS_00267124:-1.79769e+308	na	na	na	na	na
USP5											na	na	na	na	na	XLOC_018388:0.043357	XLOC_018388:0.0448517	na	na	na	na	na	XLOC_018388:0.0361517	XLOC_018388:0.0361517
USP50											na	na	na	na	na	na	na	na	na	na	na	na	na	na
USP51		present					present				na	na	na	na	na	na	na	na	na	na	na	na	na	na
USP53											XLOC_073144:1.8442	TCONS_00230953:-2.04869, TCONS_00238978:1.5718, TCONS_00241913:-3.00236, TCONS_00243189:1.8442, TCONS_00243443:1.79769e+308, TCONS_00244021:-2.86777	na	na	na	na	na	XLOC_069487:1.2856, XLOC_073144:3.68904	TCONS_00230957:2.93505, TCONS_00238978:4.32354, TCONS_00239482:2.46603, TCONS_00240785:1.98676, TCONS_00241913:-3.29344, TCONS_00241914:-1.79769e+308, TCONS_00242701:1.65742, TCONS_00243189:3.68904, TCONS_00243443:1.79769e+308	na	na	na	na	na
USP54											na	TCONS_00038609:1.79769e+308, TCONS_00038610:1.79769e+308, TCONS_00042300:-1.44188	na	na	na	na	na	XLOC_011179:0.466693	TCONS_00038608:-1.79769e+308, TCONS_00042822:-2.53427, TCONS_00043759:1.84903, TCONS_00044602:1.8363, TCONS_00044603:1.15397, TCONS_00045931:1.44967	na	na	na	na	na
USP6					present	present					na	na	na	na	na	na	na	na	na	na	na	na	na	na
USP7	present										na	TCONS_00105868:3.48795	na	na	na	na	na	na	TCONS_00105868:2.37453, TCONS_00114259:-1.79769e+308	na	na	na	na	na
USP8											na	na	na	na	na	na	na	na	na	na	na	na	na	na
USP9X											na	TCONS_00332834:2.1255, TCONS_00339896:2.37383	na	TSS99406:2.37383, TSS99411:2.1255	na	XLOC_100698:0.133591	na	XLOC_100698:0.860111, XLOC_103130:1.37566	TCONS_00332826:1.12187, TCONS_00332831:1.79769e+308, TCONS_00332834:2.43496, TCONS_00339896:3.41793, TCONS_00341500:1.37566	na	TSS99402:0.997314, TSS99406:3.41793, TSS99407:1.79769e+308, TSS99408:0.827654, TSS99411:2.43496	TSS99402:0.0556704	XLOC_100698:0.132749	na
USP9Y											XLOC_103890:1.69671	na	na	na	na	XLOC_103890:0.260206	na	na	na	na	na	na	na	na
VHL											na	na	na	TSS59058:-0.768913	TSS59058:0.0761207	XLOC_062023:0.195438	na	na	na	na	na	TSS59058:0.0525794	XLOC_062023:0.0647784	na
XIAP											na	TCONS_00334514:1.70939	na	na	na	na	na	XLOC_101382:0.842573	TCONS_00334514:2.02893, TCONS_00334518:1.0274	na	na	na	na	na
References
10. Krishnan MN, Ng A, Sukumaran B, Gilfoy FD, Uchil PD, et al. (2008) RNA interference screen for human genes associated with West Nile virus infection. Nature 455: 242-245.
11. Sessions OM, Barrows NJ, Souza-Neto JA, Robinson TJ, Hershey CL, et al. (2009) Discovery of insect and human dengue virus host factors. Nature 458: 1047-1050.
12. Balas C, Kennel A, Deauvieau F, Sodoyer R, Arnaud-Barbe N, et al. (2011) Different innate signatures induced in human monocyte-derived dendritic cells by wild-type dengue 3 virus, attenuated but reactogenic dengue 3 vaccine virus, or attenuated nonreactogenic dengue 1-4 vaccine virus strains. The Journal of infectious diseases 203: 103-108.
13. Becerra A, Warke RV, Martin K, Xhaja K, de Bosch N, et al. (2009) Gene expression profiling of dengue infected human primary cells identifies secreted mediators in vivo. Journal of medical virology 81: 1403-1411.
14. Conceicao TM, El-Bacha T, Villas-Boas CS, Coello G, Ramirez J, et al. (2010) Gene expression analysis during dengue virus infection in HepG2 cells reveals virus control of innate immune response. The Journal of infection 60: 65-75.
15. Fink J, Gu F, Ling L, Tolfvenstam T, Olfat F, et al. (2007) Host gene expression profiling of dengue virus infection in cell lines and patients. PLoS Negl Trop Dis 1: e86.
16. Hoang LT, Lynn DJ, Henn M, Birren BW, Lennon NJ, et al. (2010) The early whole-blood transcriptional signature of dengue virus and features associated with progression to dengue shock syndrome in Vietnamese children and young adults. Journal of virology 84: 12982-12994.
17. Liew KJ, Chow VT (2006) Microarray and real-time RT-PCR analyses of a novel set of differentially expressed human genes in ECV304 endothelial-like cells infected with dengue virus type 2. Journal of virological methods 131: 47-57.
18. Loke P, Hammond SN, Leung JM, Kim CC, Batra S, et al. (2010) Gene expression patterns of dengue virus-infected children from nicaragua reveal a distinct signature of increased metabolism. PLoS Negl Trop Dis 4: e710.
19. Long HT, Hibberd ML, Hien TT, Dung NM, Van Ngoc T, et al. (2009) Patterns of gene transcript abundance in the blood of children with severe or uncomplicated dengue highlight differences in disease evolution and host response to dengue virus infection. J Infect Dis 199: 537-546.
20. Moreno-Altamirano MM, Romano M, Legorreta-Herrera M, Sanchez-Garcia FJ, Colston MJ (2004) Gene expression in human macrophages infected with dengue virus serotype-2. Scandinavian journal of immunology 60: 631-638.
21. Nascimento EJ, Braga-Neto U, Calzavara-Silva CE, Gomes AL, Abath FG, et al. (2009) Gene expression profiling during early acute febrile stage of dengue infection can predict the disease outcome. PloS one 4: e7892.
22. Nasirudeen AM, Liu DX (2009) Gene expression profiling by microarray analysis reveals an important role for caspase-1 in dengue virus-induced p53-mediated apoptosis. Journal of medical virology 81: 1069-1081.
23. Silveira GF, Meyer F, Delfraro A, Mosimann AL, Coluchi N, et al. (2011) Dengue virus type 3 isolated from a fatal case with visceral complications induces enhanced proinflammatory responses and apoptosis of human dendritic cells. Journal of virology 85: 5374-5383.
24. Simmons CP, Popper S, Dolocek C, Chau TN, Griffiths M, et al. (2007) Patterns of host genome-wide gene transcript abundance in the peripheral blood of patients with acute dengue hemorrhagic fever. J Infect Dis 195: 1097-1107.
25. Tolfvenstam T, Lindblom A, Schreiber MJ, Ling L, Chow A, et al. (2011) Characterization of early host responses in adults with dengue disease. BMC infectious diseases 11: 209.
26. Ubol S, Masrinoul P, Chaijaruwanich J, Kalayanarooj S, Charoensirisuthikul T, et al. (2008) Differences in global gene expression in peripheral blood mononuclear cells indicate a significant role of the innate responses in progression of dengue fever but not dengue hemorrhagic fever. J Infect Dis 197: 1459-1467.
27. Umareddy I, Pluquet O, Wang QY, Vasudevan SG, Chevet E, et al. (2007) Dengue virus serotype infection specifies the activation of the unfolded protein response. Virol J 4: 91.
28. Villas-Boas CS, Conceicao TM, Ramirez J, Santoro AB, Da Poian AT, et al. (2009) Dengue virus-induced regulation of the host cell translational machinery. Brazilian journal of medical and biological research : Revista brasileira de pesquisas medicas e biologicas / Sociedade Brasileira de Biofisica [et al] 42: 1020-1026.
29. Warke RV, Xhaja K, Martin KJ, Fournier MF, Shaw SK, et al. (2003) Dengue virus induces novel changes in gene expression of human umbilical vein endothelial cells. J Virol 77: 11822-11832.
44. Jamison SF (Unpublished) DENV Screen Human.
45. Le Breton M, Meyniel-Schicklin L, Deloire A, Coutard B, Canard B, et al. (2011) Flavivirus NS3 and NS5 proteins interaction network: a high-throughput yeast two-hybrid screen. BMC Microbiol 11: 234.
46. LeSommer C, Barrows, N.J., Garcia-Blanco, M.A. (Unpublished) YFV Screen.
47. Li Q, Brass AL, Ng A, Hu Z, Xavier RJ, et al. (2009) A genome-wide genetic screen for host factors required for hepatitis C virus propagation. Proceedings of the National Academy of Sciences of the United States of America 106: 16410-16415.
48. Tai AW, Benita Y, Peng LF, Kim SS, Sakamoto N, et al. (2009) A functional genomic screen identifies cellular cofactors of hepatitis C virus replication. Cell host & microbe 5: 298-307.
49. Ward AM, Bidet K, Yinglin A, Ler SG, Hogue K, et al. (2011) Quantitative mass spectrometry of DENV-2 RNA-interacting proteins reveals that the DEAD-box RNA helicase DDX6 binds the DB1 and DB2 3' UTR structures. RNA Biol 8: 1173-1186.
