# Supplementary material for: Host Cell Transcriptome Profile during Wild-Type and Attenuated Dengue Virus Infection
Source: PLoS Negl Trop Dis. 2013 Mar 14;7(3):e2107. doi: 10.1371/journal.pntd.0002107 (PMC3597485; doi:10.1371/journal.pntd.0002107)
Supplement: Table S12 — Cross-platform analysis of the endoplasmic reticulum stress pathway. Members of the endoplasmic reticulum stress pathway were interrogated for their appearance in an RNAi screen for Flaviviridae host factors [10], [11], [48], [49], [51] (Jamison and Garcia-Blanco, unpublished data), direct interaction with DENV gene products [47], [50] and differential regulation in a microarray study [12]–[29]. Differential regulation following infection with DENV1-16007 and/or DENV1-PDK13 was also interrogated for each member of these pathways with the Cuffdiff values from the current experiment recorded in each of the corresponding columns. (XLS) [file pntd.0002107.s013.xls]

## Sheet: Table S12
Table S12 - Endoplasmic Reticulum Stress											Control vs 16007							Control vs PDK13
											ln(fold change)				sqrt(JS)			ln(fold change)				sqrt(JS)
Hugo name	Microarray	DENV screen (Hs)	DENV screen (Dm)	YFV screen	WNV screen (Published)	WNV screen (Unpublished)	HCV-virus screen	HCV-replicon screen	DENV UTR-BP's	DENV-Y2H	Gene	Isoform	CDS	TSS	Splicing	Promoter	CDS	Gene	Isoform	CDS	TSS	Splicing	Promoter	CDS
ATF4											na	na	na	na	na	XLOC_059714:0.115104	na	na	TCONS_00196195:1.43955	na	TSS57089:1.43955	na	XLOC_059714:0.249897	na
ATF6											na	na	na	na	na	na	na	XLOC_008349:1.55684, XLOC_001827:1.21419	TCONS_00006367:1.68361, TCONS_00019523:1.79769e+308, TCONS_00022132:1.2773, TCONS_00025089:1.55684, TCONS_00029562:1.24417, TCONS_00031153:1.94369, TCONS_00031154:2.76336	na	na	na	na	na
BCL2											na	na	na	na	na	na	na	na	na	na	na	na	na	na
CASP3	present										na	na	na	na	na	na	na	XLOC_073691:2.12753	TCONS_00237324:1.92187	na	TSS71003:0.887101	na	XLOC_071248:0.0785023	na
CASP9											na	na	na	na	na	na	na	na	na	na	na	na	na	na
DDIT3	present										XLOC_019809:1.55027	TCONS_00066000:1.55027	na	na	na	na	na	XLOC_019809:2.64224	TCONS_00066000:2.64224	na	na	na	na	na
DNAJB9											na	na	na	na	na	na	na	XLOC_085312:1.59198, XLOC_089343:1.52929	TCONS_00282044:1.58093, TCONS_00289324:2.20825, TCONS_00294624:1.52987	na	na	na	na	na
DNAJC3	present										XLOC_024185:1.03528	TCONS_00082546:2.20673	na	na	na	na	na	XLOC_023558:1.27027, XLOC_024185:1.7205	TCONS_00078272:1.75299, TCONS_00080893:1.32827, TCONS_00082546:2.7719, TCONS_00083449:1.12394	na	na	na	na	na
EDEM1	present										XLOC_061984:0.725536	TCONS_00204244:1.3684	na	na	na	na	na	XLOC_061984:1.35314	TCONS_00204244:2.15496, TCONS_00204245:1.13311, TCONS_00204248:1.79769e+308, TCONS_00204249:1.41554, TCONS_00204250:1.10704, TCONS_00220511:1.47482, TCONS_00222290:1.725, TCONS_00225262:2.20737, TCONS_00225263:1.01518, TCONS_00226241:1.26267, TCONS_00227396:-4.33987	na	na	na	na	na
EIF2A	present										na	na	na	na	na	na	na	na	TCONS_00208608:1.79769e+308	na	na	na	na	na
EIF2AK1	present										na	na	na	na	na	na	na	na	na	na	na	na	na	na
EIF2AK2	present										na	TCONS_00161645:-1.89143, TCONS_00161649:-1.77553	na	na	na	na	na	na	TCONS_00161649:-1.79769e+308	na	na	na	na	na
EIF2AK3	present	present									na	na	na	na	na	na	na	XLOC_049963:1.35728	TCONS_00163240:3.42971, TCONS_00163242:1.36663, TCONS_00163244:1.58756, TCONS_00163245:2.31722, TCONS_00174537:1.41655, TCONS_00177534:1.47431	na	na	na	na	na
EIF2AK4											na	na	na	na	na	na	na	na	TCONS_00097425:-3.58179	na	na	na	na	na
ERN1	present										XLOC_037589:1.55078	TCONS_00120707:1.44, TCONS_00120709:2.14218, TCONS_00126538:2.60627, TCONS_00127882:1.91136	na	na	na	na	na	XLOC_037589:2.75069, XLOC_039794:2.5291	TCONS_00120707:2.42526, TCONS_00120709:3.60388, TCONS_00123703:2.5291, TCONS_00124384:2.88631, TCONS_00125162:1.47463, TCONS_00127882:3.0221, TCONS_00126538:2.02536, TCONS_00130763:4.29486	na	na	na	na	na
HSP90B1	present										XLOC_019053:0.555425, XLOC_022186:1.55845	TCONS_00064194:4.93701, TCONS_00070408:1.55845, TCONS_00070772:1.22185, TCONS_00076710:1.79769e+308	na	na	na	na	na	XLOC_019053:1.14633, XLOC_022186:2.28283	TCONS_00064193:1.13896, TCONS_00064194:-1.79769e+308, TCONS_00064196:1.63829, TCONS_00070408:2.28283, TCONS_00069965:-1.79769e+308, TCONS_00070772:2.33168, TCONS_00070773:-1.01595, TCONS_00073672:1.0788, TCONS_00074668:-2.7705, TCONS_00075663:1.86883, TCONS_00076710:1.79769e+308	na	na	na	na	na
HSPA5		present									XLOC_096118:0.700305	TCONS_00315123:1.10049, TCONS_00320464:0.809446, TCONS_00323888:1.33563	na	na	na	na	na	XLOC_096118:1.57577	TCONS_00315123:1.52401, TCONS_00319264:1.84024, TCONS_00320464:1.48605, TCONS_00320465:1.34624, TCONS_00323888:2.73554	na	na	na	na	na
MBTPS1	present										na	TCONS_00106880:-3.93448	na	na	na	na	na	na	TCONS_00106878:-2.82542, TCONS_00106880:-3.5278, TCONS_00110308:-0.767828	na	na	na	na	na
MBTPS2											na	na	na	na	na	na	na	na	na	na	na	na	na	na
PARP1	present										na	TCONS_00030026:-4.71484	na	na	na	na	na	XLOC_005020:-0.6943	TCONS_00030026:-3.49213	na	na	na	na	na
PDIA2	present										na	na	na	na	na	na	na	na	TCONS_00103470:1.79769e+308, TCONS_00103471:1.79769e+308	na	TSS30139:1.79769e+308, TSS30140:1.79769e+308	na	na	na
PPP1CA											na	na	na	na	na	na	na	XLOC_015170:-0.390887	TCONS_00050995:-0.360086, TCONS_00050996:-2.03364	na	na	na	na	na
PPP1CB											na	na	na	na	na	na	na	na	TCONS_00153993:2.33674	na	na	na	na	na
PPP1CC											na	TCONS_00070220:-2.1195, TCONS_00071095:2.90824	na	na	na	na	na	na	TCONS_00070220:-3.54298, TCONS_00071095:2.79203	na	na	na	na	na
PPP1R15A											XLOC_042875:1.20169	TCONS_00137938:1.20527	na	na	na	na	na	XLOC_042875:2.64467	TCONS_00137938:2.65006	na	na	na	na	na
XBP1	present						present				na	TCONS_00197627:2.12899, TCONS_00197630:-1.3013, TCONS_00199894:-2.29062, TCONS_00203956:-2.17121	na	na	na	na	na	na	TCONS_00197624:-1.79769e+308, TCONS_00197627:3.46888, TCONS_00197631:1.2731, TCONS_00197632:-1.99596, TCONS_00201005:-1.79769e+308, TCONS_00203956:1.38367	na	na	na	na	na
References
10. Krishnan MN, Ng A, Sukumaran B, Gilfoy FD, Uchil PD, et al. (2008) RNA interference screen for human genes associated with West Nile virus infection. Nature 455: 242-245.
11. Sessions OM, Barrows NJ, Souza-Neto JA, Robinson TJ, Hershey CL, et al. (2009) Discovery of insect and human dengue virus host factors. Nature 458: 1047-1050.
12. Balas C, Kennel A, Deauvieau F, Sodoyer R, Arnaud-Barbe N, et al. (2011) Different innate signatures induced in human monocyte-derived dendritic cells by wild-type dengue 3 virus, attenuated but reactogenic dengue 3 vaccine virus, or attenuated nonreactogenic dengue 1-4 vaccine virus strains. The Journal of infectious diseases 203: 103-108.
13. Becerra A, Warke RV, Martin K, Xhaja K, de Bosch N, et al. (2009) Gene expression profiling of dengue infected human primary cells identifies secreted mediators in vivo. Journal of medical virology 81: 1403-1411.
14. Conceicao TM, El-Bacha T, Villas-Boas CS, Coello G, Ramirez J, et al. (2010) Gene expression analysis during dengue virus infection in HepG2 cells reveals virus control of innate immune response. The Journal of infection 60: 65-75.
15. Fink J, Gu F, Ling L, Tolfvenstam T, Olfat F, et al. (2007) Host gene expression profiling of dengue virus infection in cell lines and patients. PLoS Negl Trop Dis 1: e86.
16. Hoang LT, Lynn DJ, Henn M, Birren BW, Lennon NJ, et al. (2010) The early whole-blood transcriptional signature of dengue virus and features associated with progression to dengue shock syndrome in Vietnamese children and young adults. Journal of virology 84: 12982-12994.
17. Liew KJ, Chow VT (2006) Microarray and real-time RT-PCR analyses of a novel set of differentially expressed human genes in ECV304 endothelial-like cells infected with dengue virus type 2. Journal of virological methods 131: 47-57.
18. Loke P, Hammond SN, Leung JM, Kim CC, Batra S, et al. (2010) Gene expression patterns of dengue virus-infected children from nicaragua reveal a distinct signature of increased metabolism. PLoS Negl Trop Dis 4: e710.
19. Long HT, Hibberd ML, Hien TT, Dung NM, Van Ngoc T, et al. (2009) Patterns of gene transcript abundance in the blood of children with severe or uncomplicated dengue highlight differences in disease evolution and host response to dengue virus infection. J Infect Dis 199: 537-546.
20. Moreno-Altamirano MM, Romano M, Legorreta-Herrera M, Sanchez-Garcia FJ, Colston MJ (2004) Gene expression in human macrophages infected with dengue virus serotype-2. Scandinavian journal of immunology 60: 631-638.
21. Nascimento EJ, Braga-Neto U, Calzavara-Silva CE, Gomes AL, Abath FG, et al. (2009) Gene expression profiling during early acute febrile stage of dengue infection can predict the disease outcome. PloS one 4: e7892.
22. Nasirudeen AM, Liu DX (2009) Gene expression profiling by microarray analysis reveals an important role for caspase-1 in dengue virus-induced p53-mediated apoptosis. Journal of medical virology 81: 1069-1081.
23. Silveira GF, Meyer F, Delfraro A, Mosimann AL, Coluchi N, et al. (2011) Dengue virus type 3 isolated from a fatal case with visceral complications induces enhanced proinflammatory responses and apoptosis of human dendritic cells. Journal of virology 85: 5374-5383.
24. Simmons CP, Popper S, Dolocek C, Chau TN, Griffiths M, et al. (2007) Patterns of host genome-wide gene transcript abundance in the peripheral blood of patients with acute dengue hemorrhagic fever. J Infect Dis 195: 1097-1107.
25. Tolfvenstam T, Lindblom A, Schreiber MJ, Ling L, Chow A, et al. (2011) Characterization of early host responses in adults with dengue disease. BMC infectious diseases 11: 209.
26. Ubol S, Masrinoul P, Chaijaruwanich J, Kalayanarooj S, Charoensirisuthikul T, et al. (2008) Differences in global gene expression in peripheral blood mononuclear cells indicate a significant role of the innate responses in progression of dengue fever but not dengue hemorrhagic fever. J Infect Dis 197: 1459-1467.
27. Umareddy I, Pluquet O, Wang QY, Vasudevan SG, Chevet E, et al. (2007) Dengue virus serotype infection specifies the activation of the unfolded protein response. Virol J 4: 91.
28. Villas-Boas CS, Conceicao TM, Ramirez J, Santoro AB, Da Poian AT, et al. (2009) Dengue virus-induced regulation of the host cell translational machinery. Brazilian journal of medical and biological research : Revista brasileira de pesquisas medicas e biologicas / Sociedade Brasileira de Biofisica [et al] 42: 1020-1026.
29. Warke RV, Xhaja K, Martin KJ, Fournier MF, Shaw SK, et al. (2003) Dengue virus induces novel changes in gene expression of human umbilical vein endothelial cells. J Virol 77: 11822-11832.
44. Jamison SF (Unpublished) DENV Screen Human.
45. Le Breton M, Meyniel-Schicklin L, Deloire A, Coutard B, Canard B, et al. (2011) Flavivirus NS3 and NS5 proteins interaction network: a high-throughput yeast two-hybrid screen. BMC Microbiol 11: 234.
46. LeSommer C, Barrows, N.J., Garcia-Blanco, M.A. (Unpublished) YFV Screen.
47. Li Q, Brass AL, Ng A, Hu Z, Xavier RJ, et al. (2009) A genome-wide genetic screen for host factors required for hepatitis C virus propagation. Proceedings of the National Academy of Sciences of the United States of America 106: 16410-16415.
48. Tai AW, Benita Y, Peng LF, Kim SS, Sakamoto N, et al. (2009) A functional genomic screen identifies cellular cofactors of hepatitis C virus replication. Cell host & microbe 5: 298-307.
49. Ward AM, Bidet K, Yinglin A, Ler SG, Hogue K, et al. (2011) Quantitative mass spectrometry of DENV-2 RNA-interacting proteins reveals that the DEAD-box RNA helicase DDX6 binds the DB1 and DB2 3' UTR structures. RNA Biol 8: 1173-1186.
