# Supplementary material for: Host Cell Transcriptome Profile during Wild-Type and Attenuated Dengue Virus Infection
Source: PLoS Negl Trop Dis. 2013 Mar 14;7(3):e2107. doi: 10.1371/journal.pntd.0002107 (PMC3597485; doi:10.1371/journal.pntd.0002107)
Supplement: Table S13 — Cross-platform analysis of the virus recognition and interferon induction pathway. Members of the virus recognition and interferon induction pathway were interrogated for their appearance in an RNAi screen for Flaviviridae host factors [10], [11], [48], [49], [51] (Jamison and Garcia-Blanco, unpublished data), direct interaction with DENV gene products [47], [50] and differential regulation in a microarray study [12]–[29]. Differential regulation following infection with DENV1-16007 and/or DENV1-PDK13 was also interrogated for each member of these pathways with the Cuffdiff values from the current experiment recorded in each of the corresponding columns. (XLS) [file pntd.0002107.s014.xls]

## Sheet: Table S13
Table S13 - Virus Recognition and IFN Induction											Control vs 16007							Control vs PDK13
											ln(fold change)				sqrt(JS)			ln(fold change)				sqrt(JS)
Hugo name	Microarray	DENV screen (Hs)	DENV screen (Dm)	YFV screen	WNV screen (Published)	WNV screen (Unpublished)	HCV-virus screen	HCV-replicon screen	DENV UTR-BP's	DENV-Y2H	Gene	Isoform	CDS	TSS	Splicing	Promoter	CDS	Gene	Isoform	CDS	TSS	Splicing	Promoter	CDS
AKT1											na	na	na	na	na	na	na	XLOC_026928:-0.807398	TCONS_00087308:-0.815425, TCONS_00089491:-1.79769e+308	na	TSS27492:-0.821621	TSS27492:0.039707	XLOC_026928:0.0260301	na
APAF1	present										na	na	na	na	na	na	na	na	TCONS_00064117:1.53868	na	na	na	na	na
ATF2											na	TCONS_00165282:1.12569, TCONS_00165284:1.80146	na	na	na	na	na	XLOC_050705:0.551969	TCONS_00165280:0.92953, TCONS_00165282:1.23993, TCONS_00165284:3.99912	na	na	na	na	na
BID	present										na	na	na	na	na	na	na	na	TCONS_00196911:4.58287, TCONS_00196914:-1.19402, TCONS_00196915:-1.12437	na	na	na	na	na
CASP10						present					na	TCONS_00158678:1.53047	na	na	na	na	na	XLOC_048804:0.881747, XLOC_050887:1.39175	TCONS_00158678:1.89145, TCONS_00169394:2.2504, TCONS_00176383:1.39175	na	na	na	na	na
CASP3	present										na	na	na	na	na	na	na	XLOC_073691:2.12753	TCONS_00237324:1.92187	na	TSS71003:0.887101	na	XLOC_071248:0.0785023	na
CASP8											XLOC_048805:0.511036	TCONS_00158698:-1.79769e+308, TCONS_00158706:2.07619, TCONS_00176150:1.536, TCONS_00178596:1.86026	na	TSS46600:2.07619	TSS46595:0.196647, TSS46596:0.491416	XLOC_048805:0.0354597	na	XLOC_048805:1.20039	TCONS_00158687:-1.79769e+308, TCONS_00158691:1.67836, TCONS_00158692:1.62599, TCONS_00158698:-1.79769e+308, TCONS_00158700:2.33944, TCONS_00158703:1.61412, TCONS_00158706:3.2899, TCONS_00158709:2.84109, TCONS_00171367:1.61096, TCONS_00176150:2.17269, TCONS_00178596:2.89841, TCONS_00179908:-1.79769e+308	na	TSS46595:1.07752, TSS46596:1.28726, TSS46600:3.2899, TSS46602:2.76215	TSS46595:0.347279, TSS46596:0.539684	XLOC_048805:0.0925057	na
CASP9											na	na	na	na	na	na	na	na	na	na	na	na	na	na
CCL4	present										XLOC_036093:1.79769e+308	na	P20024:1.79769e+308	na	na	na	na	XLOC_036093:1.79769e+308	TCONS_00116632:1.79769e+308	P20026:1.79769e+308	TSS34044:1.79769e+308, TSS34045:1.79769e+308	na	na	na
CCL5	present										XLOC_037132:1.53884	TCONS_00119466:1.98759	na	na	na	na	na	XLOC_037132:3.12856	TCONS_00119466:3.60058, TCONS_00119468:3.30568	na	na	na	na	na
CD14	present										na	na	na	na	na	na	na	XLOC_076239:-1.35624	TCONS_00252117:-1.82357	na	na	na	na	na
CHUK							present				na	na	na	na	na	na	na	na	na	na	na	na	na	na
CREBBP											na	TCONS_00110169:1.79769e+308, TCONS_00113441:-1.69436	na	na	na	na	na	XLOC_032846:0.687637	TCONS_00105799:-2.09078, TCONS_00108190:1.13609, TCONS_00110169:1.79769e+308, TCONS_00110171:1.79769e+308, TCONS_00111344:0.922065, TCONS_00113438:2.10132, TCONS_00113441:-1.79769e+308, TCONS_00114250:1.15047, TCONS_00115099:-1.79769e+308	na	na	na	na	na
CXCL10	present										XLOC_070522:5.06353	TCONS_00233888:5.15063, TCONS_00243554:5.36058, TCONS_00244344:4.60703	na	na	na	na	na	XLOC_070522:5.9456	TCONS_00233888:6.04602, TCONS_00243554:5.72148, TCONS_00244344:6.31339	na	na	na	na	na
CXCL11	present										XLOC_070523:3.3064	TCONS_00233891:2.84006	na	na	na	na	na	XLOC_070523:4.48637	TCONS_00233891:4.06511	na	na	na	na	na
CYCS						present					na	na	na	na	TSS85479:0.175447	XLOC_085977:0.106117	XLOC_085977:0.081061	na	na	na	na	na	XLOC_085977:0.0429429	na
DDX58	present										XLOC_037269:1.41652	TCONS_00313122:1.5012	na	na	na	na	na	XLOC_095337:1.12396, XLOC_037269:1.96687	TCONS_00119858:1.79769e+308, TCONS_00126463:2.2586	na	na	na	na	na
ECSIT											na	na	na	na	na	na	na	na	na	na	na	na	na	na
EIF2AK2	present										na	TCONS_00161645:-1.89143, TCONS_00161649:-1.77553	na	na	na	na	na	na	TCONS_00161649:-1.79769e+308	na	na	na	na	na
EIF2S1	present					present					na	na	na	na	na	na	na	na	na	na	na	na	na	na
ELK1											na	TCONS_00336091:-1.81906	na	na	na	na	na	na	TCONS_00340122:1.25191	na	na	na	na	na
EP300											na	na	na	na	na	na	na	na	na	na	na	na	na	na
FADD											na	na	na	na	na	XLOC_014099:0.0367552	na	na	TCONS_00061969:3.342	na	TSS16939:3.342	na	XLOC_014099:0.153452	na
FCGR1A	present										na	na	na	na	na	na	na	XLOC_001550:1.79769e+308	TCONS_00005170:1.79769e+308, TCONS_00005173:1.79769e+308	na	na	na	na	na
FOS	present	present									na	na	na	na	na	na	na	na	na	na	na	na	na	na
IFIH1	present										XLOC_050602:2.42482	TCONS_00164913:1.59649, TCONS_00164915:6.17724, TCONS_00172539:3.80108	na	na	na	na	na	XLOC_050602:3.07648	TCONS_00164913:2.72363, TCONS_00164915:6.20709, TCONS_00172539:3.25776	na	na	na	na	na
IFNA1											na	na	na	na	na	na	na	na	na	na	na	na	na	na
IFNA10											na	na	na	na	na	na	na	na	na	na	na	na	na	na
IFNA13											na	na	na	na	na	na	na	na	na	na	na	na	na	na
IFNA14											na	na	na	na	na	na	na	na	na	na	na	na	na	na
IFNA16						present					na	na	na	na	na	na	na	na	na	na	na	na	na	na
IFNA17											na	na	na	na	na	na	na	na	na	na	na	na	na	na
IFNA2											na	na	na	na	na	na	na	na	na	na	na	na	na	na
IFNA21											na	na	na	na	na	na	na	na	na	na	na	na	na	na
IFNA4											na	na	na	na	na	na	na	na	na	na	na	na	na	na
IFNA5											na	na	na	na	na	na	na	na	na	na	na	na	na	na
IFNA6											na	na	na	na	na	na	na	na	na	na	na	na	na	na
IFNA7											na	na	na	na	na	na	na	na	na	na	na	na	na	na
IFNA8											na	na	na	na	na	na	na	na	na	na	na	na	na	na
IFNB1	present										na	na	na	na	na	na	na	na	na	na	na	na	na	na
IFNG											na	na	na	na	na	na	na	na	na	na	na	na	na	na
IKBKB											na	na	na	na	na	na	na	na	TCONS_00299013:2.0615	na	na	na	na	na
IKBKE											na	na	na	na	TSS4933:0.0998483	na	na	XLOC_002248:1.51817, XLOC_008863:2.28471	TCONS_00007639:1.22099, TCONS_00007643:1.79769e+308, TCONS_00022202:1.8171, TCONS_00025288:2.28471	na	TSS4933:1.14614, TSS4934:1.80127, TSS4935:1.79769e+308	TSS4933:0.0910579	XLOC_002248:0.11739	na
IKBKG											XLOC_103795:1.99406	TCONS_00341618:1.99406	na	na	na	na	na	na	na	na	na	na	na	na
IL8	present										XLOC_069183:2.66771	TCONS_00229957:2.99196, TCONS_00229958:2.97682	na	TSS67375:2.66771	TSS67375:0.200009	na	na	XLOC_069183:5.86448	TCONS_00229957:5.9241, TCONS_00229958:6.37649, TCONS_00244219:5.6208	na	TSS67375:5.86448	TSS67375:0.130124	na	na
IRAK1	present										na	na	na	na	na	XLOC_102771:0.12692	na	XLOC_102771:-0.431822	TCONS_00338153:-1.48307	na	na	TSS102478:0.160922	XLOC_102771:0.034283	na
IRAK2											na	TCONS_00222300:1.84512	na	na	na	na	na	XLOC_062024:2.10506	TCONS_00204519:2.02908, TCONS_00204520:2.47475, TCONS_00219788:1.76822, TCONS_00222300:3.48334, TCONS_00223956:2.03976, TCONS_00225270:2.05456, TCONS_00227402:1.81516	na	na	na	na	na
IRAK3											na	na	na	na	na	na	na	na	na	na	na	na	na	na
IRAK4											na	na	na	na	na	na	na	na	TCONS_00073536:2.88669	na	na	na	na	na
IRF1	present										XLOC_076134:1.05305	TCONS_00251653:1.8332	na	TSS75497:1.08455	TSS75497:0.17397	XLOC_076134:0.0288311	na	XLOC_076134:2.36172, XLOC_078042:1.99197	TCONS_00251653:3.56144, TCONS_00251655:2.29426, TCONS_00251656:2.09197	na	TSS75497:2.5216, TSS75499:2.26326	TSS75497:0.2793, TSS75499:0.0878647	XLOC_076134:0.0655455	na
IRF3					present		present				na	na	na	na	na	na	na	na	TCONS_00140824:-1.99927	na	na	na	na	na
IRF7	present					present					na	na	na	na	na	na	na	na	na	na	na	na	na	na
JUN	present										XLOC_000874:1.78231, XLOC_003518:0.650824	TCONS_00026167:1.17713, TCONS_00027930:2.82314, TCONS_00029389:1.62948, TCONS_00030969:3.76945	na	na	na	na	na	XLOC_000874:2.07099, XLOC_003518:1.54806	TCONS_00011953:3.86863, TCONS_00019969:1.4261, TCONS_00023109:1.79769e+308, TCONS_00026167:1.78321, TCONS_00029389:1.80373, TCONS_00027930:3.68552, TCONS_00030969:3.57487, TCONS_00030970:3.00816, TCONS_00033023:1.56234	na	na	na	na	na
LBP											na	na	na	na	na	na	na	na	na	na	na	na	XLOC_055410:0.178271	na
LY96											na	na	na	na	na	na	na	na	na	na	na	na	na	na
MAP2K3											na	na	na	na	TSS33766:0.0447361	na	na	na	na	na	na	TSS33766:0.103683	XLOC_035954:0.0511712	na
MAP2K4											na	TCONS_00123959:-2.43504	na	na	na	na	na	na	na	na	na	na	na	na
MAP2K6											na	na	na	na	na	na	na	na	TCONS_00117892:-1.82371, TCONS_00117893:-3.57, TCONS_00124903:-3.32482, TCONS_00127673:-2.07264	na	na	na	na	na
MAP3K1											na	TCONS_00259271:2.11001	na	na	na	na	na	XLOC_074117:0.976152	TCONS_00245583:1.05737	na	na	na	na	na
MAP3K14								present			na	na	na	na	na	na	na	XLOC_037348:0.970463	TCONS_00120095:1.37552, TCONS_00127849:-1.89213	na	na	na	na	na
MAP3K7											na	TCONS_00277369:1.62265	na	na	na	na	na	na	na	na	na	na	na	na
MAP4K4	present										na	TCONS_00156161:3.00871, TCONS_00172067:0.987556, TCONS_00177262:-3.5241, TCONS_00178474:1.6702	na	na	na	na	na	na	TCONS_00156156:1.51206, TCONS_00156159:1.79769e+308, TCONS_00156161:2.89549, TCONS_00177262:-2.96732, TCONS_00172067:0.938424,	na	na	na	na	na
MAPK1	present						present				na	na	na	na	na	na	na	na	na	na	na	na	na	na
MAPK11		present									na	na	na	na	na	na	na	na	TCONS_00198907:-1.74528	na	na	na	na	na
MAPK12		present									na	TCONS_00198897:1.70969	na	na	na	na	na	XLOC_060382:-0.68504	TCONS_00198899:-1.33394, TCONS_00198901:-0.996217	na	na	na	na	na
MAPK13											na	na	na	na	na	na	na	na	na	na	na	na	na	na
MAPK14											na	TCONS_00262935:2.39331, TCONS_00272677:-1.46578	na	na	na	na	na	na	na	na	na	na	na	na
MAPK8											XLOC_012251:1.96598	TCONS_00034665:2.57085, TCONS_00044412:-1.79769e+308, TCONS_00044805:1.96598, TCONS_00046411:-1.79769e+308	na	na	na	na	na	XLOC_009817:0.4763, XLOC_012254:1.52103	TCONS_00034665:2.02782, TCONS_00042541:1.68307, TCONS_00045732:1.84365, TCONS_00046131:1.52103, TCONS_00046411:-1.79769e+308	na	na	na	na	na
MAVS											na	TCONS_00180539:-3.5084	na	na	na	na	na	XLOC_055115:-0.376358	TCONS_00180539:-2.90586, TCONS_00185870:1.41469, TCONS_00186979:-0.753456	na	na	na	na	na
MYD88	present										na	TCONS_00205262:-1.65206	na	TSS59546:-1.16505, TSS59551:1.83277	TSS59546:0.217489, TSS59547:0.236899	XLOC_062226:0.1274	na	XLOC_062226:-0.776999, XLOC_063781:-1.19497	TCONS_00205264:-1.79769e+308, TCONS_00205265:-2.4366, TCONS_00205266:-2.8569, TCONS_00219847:-0.908206	na	TSS59547:-2.59022, TSS59548:-0.908206, TSS63127:-1.19497	TSS59546:0.00461844, TSS59547:0.0880849, TSS63127:0.0354069	XLOC_062226:0.0808915	na
NFKB1											na	TCONS_00238946:1.33776, TCONS_00230609:1.25104	na	na	na	na	na	XLOC_069364:1.22376	TCONS_00230609:2.73072, TCONS_00230615:1.16368, TCONS_00238946:2.36056, TCONS_00240758:1.21191	na	na	na	na	na
NFKB2											na	TCONS_00036030:1.5952	na	TSS12862:1.02087	TSS12861:0.27748, TSS12862:0.207404, TSS12863:0.0628005	XLOC_010317:0.0847615	na	XLOC_010317:1.90465	TCONS_00036030:1.86955, TCONS_00036031:1.82722, TCONS_00036032:1.79769e+308, TCONS_00036033:1.87822, TCONS_00036034:1.39674, TCONS_00036035:2.32264, TCONS_00036036:1.40378, TCONS_00042166:1.47756	na	TSS12861:1.71227, TSS12862:1.61838, TSS12863:1.97588, TSS12864:1.40378	TSS12861:0.197973, TSS12863:0.0969891	XLOC_010317:0.0572267	na
NFKBIA	present										na	na	na	na	na	na	na	XLOC_026480:1.7579	TCONS_00086468:1.91698, TCONS_00091493:1.62667	na	na	na	na	na
NFKBIB	present										na	TCONS_00152659:1.31807	na	na	na	na	na	XLOC_042679:0.896287	TCONS_00149162:2.52134, TCONS_00152659:2.27972	na	na	na	na	na
NFKBIE											na	na	na	na	na	na	na	XLOC_080963:1.62004	TCONS_00267296:1.36213, TCONS_00267297:2.46156, TCONS_00278167:1.96562	na	TSS80228:1.96562, TSS80229:1.38414	TSS80229:0.0531616	XLOC_080963:0.100238	na
OAS1	present										na	na	na	na	TSS21174:0.0788296, TSS21175:0.725198	XLOC_019130:0.0822258	na	XLOC_019130:0.648527	na	na	na	TSS21174:0.100139, TSS21175:0.832555	XLOC_019130:0.186398	na
OAS2	present										XLOC_019131:1.79769e+308	na	na	TSS21182:1.79769e+308	na	na	na	XLOC_019131:1.79769e+308	na	na	TSS21182:1.79769e+308	na	na	na
OAS3	present										na	na	na	na	TSS21175:0.725198	XLOC_019130:0.0822258	na	XLOC_019130:0.648527	TCONS_00064441:1.31266, TCONS_00075689:1.49269	na	TSS21177:1.31266, TSS21181:1.49269	TSS21179:0.0915508, TSS21175:0.832555	XLOC_019130:0.186398	na
PPARA											na	na	na	na	na	na	na	na	na	na	na	na	na	na
REL											na	TCONS_00171942:2.28992, TCONS_00175953:2.22206	na	na	na	na	na	XLOC_047606:0.920636	TCONS_00154735:2.13281, TCONS_00154736:1.92399, TCONS_00177188:-1.61281, TCONS_00179774:1.99137	na	na	na	na	na
RELA											na	na	na	na	na	na	na	na	TCONS_00055405:3.52091	na	na	na	na	na
RELB											XLOC_042798:1.37811, XLOC_046359:3.38697, XLOC_046360:3.36619	TCONS_00137739:1.37507, TCONS_00144936:1.83284, TCONS_00146817:3.38697, TCONS_00146818:3.36619	na	na	na	na	na	XLOC_042798:2.93788, XLOC_046358:2.13863, XLOC_046359:3.80029, XLOC_046360:4.16428, XLOC_046361:2.69642, XLOC_046362:2.87047	TCONS_00137738:2.48281, TCONS_00137739:2.74793, TCONS_00137740:1.96749, TCONS_00137742:2.27746, TCONS_00144936:3.49592, TCONS_00146817:3.80029, TCONS_00146818:4.16428, TCONS_00146819:2.69642, TCONS_00146820:2.87047, TCONS_00149930:2.13863, TCONS_00151439:3.16115	na	na	na	na	na
RIPK1											na	na	na	na	na	na	na	na	TCONS_00261306:-2.46721	na	na	na	na	na
RNASEL											na	na	na	na	na	na	na	na	na	na	na	na	na	na
STAT1	present										na	na	na	na	na	na	na	na	na	na	na	na	na	na
TAB1											na	na	na	na	na	na	na	na	na	na	na	na	na	na
TAB2	present										na	na	na	na	na	na	na	na	na	na	na	na	na	na
TANK											na	na	na	na	na	na	na	XLOC_048514:0.549869	TCONS_00157561:1.03583, TCONS_00157569:3.30738, TCONS_00174299:1.43599	na	na	na	na	na
TBK1								present			na	TCONS_00068249:-2.04682, TCONS_00075578:2.47517	na	na	na	na	na	XLOC_018850:0.611706	TCONS_00075578:3.25444	na	na	na	na	na
TIRAP											na	TCONS_00058696:2.46189, TCONS_00061068:2.00995	na	na	na	na	na	XLOC_014499:-0.631664	TCONS_00061068:1.71575	na	na	na	na	na
TLR1	present					present					na	na	na	na	na	na	na	na	na	na	na	na	na	na
TLR10											na	na	na	na	na	na	na	na	na	na	na	na	na	na
TLR2	present										na	na	na	na	na	na	na	na	na	na	na	na	na	na
TLR3	present	present									na	na	na	na	na	na	na	na	na	na	na	na	na	na
TLR4	present					present					na	na	na	na	na	na	na	na	na	na	na	na	na	na
TLR5											na	na	na	na	na	na	na	na	na	na	na	na	na	na
TLR6						present					na	na	na	na	na	na	na	na	na	na	na	na	na	na
TLR7	present										na	na	na	na	na	na	na	na	na	na	na	na	na	na
TLR8	present			present							na	na	na	na	na	na	na	na	na	na	na	na	na	na
TLR9											na	na	na	na	na	na	na	na	TCONS_00212242:3.05994	na	na	na	na	na
TNF	present					present					na	na	na	na	na	na	na	XLOC_079309:4.53575	TCONS_00262409:4.96718	na	TSS77099:4.53575	TSS77099:0.344661	na	na
TNFAIP3	present										XLOC_080133:1.45679	TCONS_00264700:2.31546, TCONS_00264701:1.99872, TCONS_00270822:1.79769e+308	na	TSS78565:1.67031, TSS78566:1.10033, TSS78568:1.79769e+308	TSS78565:0.210438, TSS78566:0.00873946	XLOC_080133:0.102958	na	XLOC_080133:3.13406	TCONS_00264700:3.98133, TCONS_00264701:3.45677, TCONS_00264702:4.80174, TCONS_00264703:1.84076, TCONS_00272216:2.20024, TCONS_00276324:3.48543, TCONS_00278097:2.4962	na	TSS78565:3.45685, TSS78566:2.05598, TSS78567:3.48543	TSS78565:0.253702, TSS78566:0.0621687	XLOC_080133:0.203272	na
TNFRSF1A											na	na	na	na	na	na	na	na	na	na	na	na	na	na
TOLLIP											na	na	na	na	na	na	na	na	na	na	na	na	na	na
TP53											na	TCONS_00118634:1.79769e+308, TCONS_00118637:-1.79769e+308	na	na	na	na	na	na	TCONS_00118634:1.79769e+308, TCONS_00118635:1.01258, TCONS_00118636:1.47726, TCONS_00118637:-1.79769e+308, TCONS_00118638:-1.28195, TCONS_00118640:-2.21951	na	na	na	na	na
TRAF2											na	na	na	na	na	na	na	na	TCONS_00312497:1.6135	na	na	na	na	na
TRAF3											na	na	na	na	na	na	na	XLOC_026260:0.646816	TCONS_00085894:2.14222, TCONS_00085895:1.38563, TCONS_00092588:2.49506	na	na	na	na	na
TRAF5											na	TCONS_00007853:2.80772, TCONS_00007854:-1.78106	na	na	na	na	na	na	TCONS_00007853:1.74485	na	na	na	na	na
TRAF6											na	na	na	na	na	na	na	XLOC_014883:1.19173	TCONS_00062079:1.76759	na	na	na	na	na
TRIM25	present										na	na	na	na	na	na	na	na	na	na	na	na	na	na
References
10. Krishnan MN, Ng A, Sukumaran B, Gilfoy FD, Uchil PD, et al. (2008) RNA interference screen for human genes associated with West Nile virus infection. Nature 455: 242-245.
11. Sessions OM, Barrows NJ, Souza-Neto JA, Robinson TJ, Hershey CL, et al. (2009) Discovery of insect and human dengue virus host factors. Nature 458: 1047-1050.
12. Balas C, Kennel A, Deauvieau F, Sodoyer R, Arnaud-Barbe N, et al. (2011) Different innate signatures induced in human monocyte-derived dendritic cells by wild-type dengue 3 virus, attenuated but reactogenic dengue 3 vaccine virus, or attenuated nonreactogenic dengue 1-4 vaccine virus strains. The Journal of infectious diseases 203: 103-108.
13. Becerra A, Warke RV, Martin K, Xhaja K, de Bosch N, et al. (2009) Gene expression profiling of dengue infected human primary cells identifies secreted mediators in vivo. Journal of medical virology 81: 1403-1411.
14. Conceicao TM, El-Bacha T, Villas-Boas CS, Coello G, Ramirez J, et al. (2010) Gene expression analysis during dengue virus infection in HepG2 cells reveals virus control of innate immune response. The Journal of infection 60: 65-75.
15. Fink J, Gu F, Ling L, Tolfvenstam T, Olfat F, et al. (2007) Host gene expression profiling of dengue virus infection in cell lines and patients. PLoS Negl Trop Dis 1: e86.
16. Hoang LT, Lynn DJ, Henn M, Birren BW, Lennon NJ, et al. (2010) The early whole-blood transcriptional signature of dengue virus and features associated with progression to dengue shock syndrome in Vietnamese children and young adults. Journal of virology 84: 12982-12994.
17. Liew KJ, Chow VT (2006) Microarray and real-time RT-PCR analyses of a novel set of differentially expressed human genes in ECV304 endothelial-like cells infected with dengue virus type 2. Journal of virological methods 131: 47-57.
18. Loke P, Hammond SN, Leung JM, Kim CC, Batra S, et al. (2010) Gene expression patterns of dengue virus-infected children from nicaragua reveal a distinct signature of increased metabolism. PLoS Negl Trop Dis 4: e710.
19. Long HT, Hibberd ML, Hien TT, Dung NM, Van Ngoc T, et al. (2009) Patterns of gene transcript abundance in the blood of children with severe or uncomplicated dengue highlight differences in disease evolution and host response to dengue virus infection. J Infect Dis 199: 537-546.
20. Moreno-Altamirano MM, Romano M, Legorreta-Herrera M, Sanchez-Garcia FJ, Colston MJ (2004) Gene expression in human macrophages infected with dengue virus serotype-2. Scandinavian journal of immunology 60: 631-638.
21. Nascimento EJ, Braga-Neto U, Calzavara-Silva CE, Gomes AL, Abath FG, et al. (2009) Gene expression profiling during early acute febrile stage of dengue infection can predict the disease outcome. PloS one 4: e7892.
22. Nasirudeen AM, Liu DX (2009) Gene expression profiling by microarray analysis reveals an important role for caspase-1 in dengue virus-induced p53-mediated apoptosis. Journal of medical virology 81: 1069-1081.
23. Silveira GF, Meyer F, Delfraro A, Mosimann AL, Coluchi N, et al. (2011) Dengue virus type 3 isolated from a fatal case with visceral complications induces enhanced proinflammatory responses and apoptosis of human dendritic cells. Journal of virology 85: 5374-5383.
24. Simmons CP, Popper S, Dolocek C, Chau TN, Griffiths M, et al. (2007) Patterns of host genome-wide gene transcript abundance in the peripheral blood of patients with acute dengue hemorrhagic fever. J Infect Dis 195: 1097-1107.
25. Tolfvenstam T, Lindblom A, Schreiber MJ, Ling L, Chow A, et al. (2011) Characterization of early host responses in adults with dengue disease. BMC infectious diseases 11: 209.
26. Ubol S, Masrinoul P, Chaijaruwanich J, Kalayanarooj S, Charoensirisuthikul T, et al. (2008) Differences in global gene expression in peripheral blood mononuclear cells indicate a significant role of the innate responses in progression of dengue fever but not dengue hemorrhagic fever. J Infect Dis 197: 1459-1467.
27. Umareddy I, Pluquet O, Wang QY, Vasudevan SG, Chevet E, et al. (2007) Dengue virus serotype infection specifies the activation of the unfolded protein response. Virol J 4: 91.
28. Villas-Boas CS, Conceicao TM, Ramirez J, Santoro AB, Da Poian AT, et al. (2009) Dengue virus-induced regulation of the host cell translational machinery. Brazilian journal of medical and biological research : Revista brasileira de pesquisas medicas e biologicas / Sociedade Brasileira de Biofisica [et al] 42: 1020-1026.
29. Warke RV, Xhaja K, Martin KJ, Fournier MF, Shaw SK, et al. (2003) Dengue virus induces novel changes in gene expression of human umbilical vein endothelial cells. J Virol 77: 11822-11832.
44. Jamison SF (Unpublished) DENV Screen Human.
45. Le Breton M, Meyniel-Schicklin L, Deloire A, Coutard B, Canard B, et al. (2011) Flavivirus NS3 and NS5 proteins interaction network: a high-throughput yeast two-hybrid screen. BMC Microbiol 11: 234.
46. LeSommer C, Barrows, N.J., Garcia-Blanco, M.A. (Unpublished) YFV Screen.
47. Li Q, Brass AL, Ng A, Hu Z, Xavier RJ, et al. (2009) A genome-wide genetic screen for host factors required for hepatitis C virus propagation. Proceedings of the National Academy of Sciences of the United States of America 106: 16410-16415.
48. Tai AW, Benita Y, Peng LF, Kim SS, Sakamoto N, et al. (2009) A functional genomic screen identifies cellular cofactors of hepatitis C virus replication. Cell host & microbe 5: 298-307.
49. Ward AM, Bidet K, Yinglin A, Ler SG, Hogue K, et al. (2011) Quantitative mass spectrometry of DENV-2 RNA-interacting proteins reveals that the DEAD-box RNA helicase DDX6 binds the DB1 and DB2 3' UTR structures. RNA Biol 8: 1173-1186.
