# Supplementary material for: Host Cell Transcriptome Profile during Wild-Type and Attenuated Dengue Virus Infection
Source: PLoS Negl Trop Dis. 2013 Mar 14;7(3):e2107. doi: 10.1371/journal.pntd.0002107 (PMC3597485; doi:10.1371/journal.pntd.0002107)
Supplement: Table S14 — Primers. The primer sequences used to validate the SE exon events are detailed here. (XLS) [file pntd.0002107.s015.xls]

## Sheet: Table S14
Table S14 - Primers
GENE	Primers	Sequences	Tm	Annealing temperature	Primer length(bp)	PCR product length(bp)	Primer location
AAAS	AAAS-Con-F	CGAAATGTGGCGTCTCTGG	62.3	57.3	19	90	Downstream exon
AAAS	AAAS-Con-R	GTCCAGGGTCCAGATAAGAATG	62.7	57.7	22	90	Downstream exon
AAAS	AAAS-SE-F	AGTCCGTGTGTATAATGCCAG	60.6	55.6	21	148	Skipped exon
AAAS	AAAS-SE-R	GTCCAGGGTCCAGATAAGAATG	62.7	57.7	22	148	Downstream exon
ACLY	ACLY-Con-F	ACCACCCTCTTCAGCCGCCA	66.5	61.5	20	107	Downstream exon
ACLY	ACLY-Con-R	GAGGGCTCGTCTCGGGAGCA	68.6	63.6	20	107	Downstream exon
ACLY	ACLY-SE-F	TTCAGTCCCAAGTCCAAGATC	60.6	55.6	21	127	Skipped exon
ACLY	ACLY-SE-R	AGCAGACATAGTCAAAGTCCAG	60.8	55.8	22	127	Downstream exon
ACTN1	ACTN1-Con-F	TCATGAGCATTGTGGACCC	60.2	55.2	19	93	Downstream exon
ACTN1	ACTN1-Con-R	CTGTATCTGTGTCGGCTGTC	62.4	57.4	20	93	Downstream exon
ACTN1	ACTN1-SE-F	GCCTGATCTCCATGGGTTAC	62.4	57.4	20	141	Skipped exon
ACTN1	ACTN1-SE-R	CTGTATCTGTGTCGGCTGTC	62.4	57.4	20	141	Downstream exon
ANXA11	ANXA11-Con-F	GCACTGCCTCTGGCACCTG	66.6	61.6	19	205	Upstream exon
ANXA11	ANXA11-Con-R	GGGGCGAAATGGGACGTGG	66.6	61.6	19	205	Upstream exon
ANXA11	ANXA11-SE-F	TGTGTGTCTGGGGAAGAGACTT	62.7	57.7	23	109	Skipped exon
ANXA11	ANXA11-SE-R	TGGTGCAGCTGGTGGGTAGC	66.5	61.5	20	109	Downstream exon
ANXA5	ANXA5-Con-F	CAGCGTCTGCATCTCGGCGT	66.5	61.5	20	84	Upstream exon
ANXA5	ANXA5-Con-R	TGGGACCCAAGTGCCCCGAA	66.5	61.5	20	84	Upstream exon
ANXA5	ANXA5-SE-F	CTGCTTCACCTTCCCCTGAC	64.5	59.5	20	109	Skipped exon
ANXA5	ANXA5-SE-R	TCCGAAGAGTTTCTGCATCAG	60.6	55.6	21	109	Downstream exon
ANXA6	ANXA6-Con-F	CATCCATGACTTCCCAGGC	62.3	57.3	19	112	Downstream exon
ANXA6	ANXA6-Con-R	CCGTGAGGTGATTATGTCCAG	62.6	57.6	21	112	Downstream exon
ANXA6	ANXA6-SE-F	TGCGAACCGGAGACCATGG	64.5	59.5	19	76	Skipped exon
ANXA6	ANXA6-SE-R	TCAAAGCCTGGGAAGTCATG	60.4	55.4	20	76	Downstream exon
APOA2	APOA2-Con-F	AGTGAAGTGTCCAGACCATTG	60.6	55.6	21	97	Downstream exon
APOA2	APOA2-Con-R	GTAGCAAAGAGTGGGTAGGG	62.4	57.4	20	97	Downstream exon
APOA2	APOA2-SE-F	CTGATGGAGAAGGTCAAGAGC	62.6	57.6	21	150	Skipped exon
APOA2	APOA2-SE-R	AGGCTGTGTTCCAAGTTCC	60.2	55.2	19	150	Downstream exon
ARHGAP17	ARHGAP17-Con-F	CACTGGAAACGACTCTGACTC	62.6	57.6	21	79	Upstream exon
ARHGAP17	ARHGAP17-Con-R	CACCAAGTCTCCTTCCATCAC	62.6	57.6	21	79	Upstream exon
ARHGAP17	ARHGAP17-SE-F	CCACCCCGAGTTCTAATCAC	62.4	57.4	20	139	Upstream exon
ARHGAP17	ARHGAP17-SE-R	GTCCATAAGCTTCACACCAAAG	60.8	55.8	22	139	Skipped exon
BIN1	BIN1-Con-F	CTGCAAAAGGGAACAAGAGC	60.4	55.4	20	74	Downstream exon
BIN1	BIN1-Con-R	GTGGTTGACTCTGATCTCGG	62.4	57.4	20	74	Downstream exon
BIN1	BIN1-SE-F	GTAAACTGTTTTCGCGGCTG	60.4	55.4	20	122	Skipped exon
BIN1	BIN1-SE-R	GTGGTTGACTCTGATCTCGG	62.4	57.4	20	122	Downstream exon
C11orf74	C11orf74-Con-F	GAGAAGTGGAGCAGGATGTAAG	62.7	57.7	22	100	Downstream exon
C11orf74	C11orf74-Con-R	CTTTTAACACTGGGCTTTGGC	60.6	55.6	21	100	Downstream exon
C11orf74	C11orf74-SE-F	GAAGAGATTAAACCCCAAATGAG	59.2	54.2	23	99	Skipped exon
C11orf74	C11orf74-SE-R	CCACAAAAGGGATACAGGAAGG	62.7	57.7	22	99	Downstream exon
C19orf62	C19orf62-Con-F	CACTCGCTCCAATCCTGAAG	62.4	57.4	20	120	Upstream exon
C19orf62	C19orf62-Con-R	GAAGTGTTGAGGCTCCCATC	62.4	57.4	20	120	Upstream exon
C19orf62	C19orf62-SE-F	GATGGGAGCCTCAACACTTC	62.4	57.4	20	146	Upstream exon
C19orf62	C19orf62-SE-R	TGGCAGTGACATTTCCTCTG	60.4	55.4	20	146	Skipped exon
C1orf52	C1orf52-Con-F	ACCCTCTGAGCTATTTTGCG	60.4	55.4	20	143	Upstream exon
C1orf52	C1orf52-Con-R	CTTCTCCGCCTTGTTCCTAC	62.4	57.4	20	143	Upstream exon
C1orf52	C1orf52-SE-F	GCCTTTCTCTACAATCCGCTC	62.6	57.6	21	103	Upstream exon
C1orf52	C1orf52-SE-R	TTCGGCGTCAAAGGGAAGG	62.3	57.3	19	103	Skipped exon
CASP8	CASP8-Con-F	GCAAACCTCGGGGATACTGTC	64.5	59.5	21	70	Downstream exon
CASP8	CASP8-Con-R	TTGGGCACTTTCTCCCGTGCT	64.5	59.5	21	70	Downstream exon
CASP8	CASP8-SE-F	GGGTAATGACAATCTCGGACTC	62.7	57.7	22	142	Skipped exon
CASP8	CASP8-SE-R	CACTTTCTCCCGTGCTTTTG	60.4	55.4	20	142	Downstream exon
CCDC50	CCDC50-Con-F	GAAGCTGTATCTACTCCATCACG	62.8	57.8	23	74	Downstream exon
CCDC50	CCDC50-Con-R	AGTTTTCTGGCAATTTCAGCATC	59.2	54.2	23	74	Downstream exon
CCDC50	CCDC50-SE-F	CAAGGAAGTTGTATATGGGAGG	60.8	55.8	22	134	Skipped exon
CCDC50	CCDC50-SE-R	TCACTCTTGGCTTCATTCCTG	60.6	55.6	21	134	Downstream exon
CD164	CD164-Con-F	GACTCCAACCTCACAACCTG	62.4	57.4	20	79	Downstream exon
CD164	CD164-Con-R	ACCCAAGACCAGGACAATTC	60.4	55.4	20	79	Downstream exon
CD164	CD164-SE-F	CTCCCCTTCTACAACTTCCAAG	62.7	57.7	22	135	Skipped exon
CD164	CD164-SE-R	ACCCAAGACCAGGACAATTC	60.4	55.4	20	135	Downstream exon
CLN3	CLN3-Con-F	GGCCTTTGCAACAACTTCTC	60.4	55.4	20	75	Upstream exon
CLN3	CLN3-Con-R	CGATGTCCTCTTGTGGCTAAG	62.6	57.6	21	75	Upstream exon
CLN3	CLN3-SE-F	TCTTATGTGGTGATGCTGAGTG	60.8	55.8	22	131	Upstream exon
CLN3	CLN3-SE-R	GAGTTGCAGTCAAATCGTGATG	60.8	55.8	22	131	Skipped exon
CPSF3L	CPSF3L-Con-F	TCATGCTGGACTGTGGAATG	60.4	55.4	20	80	Downstream exon
CPSF3L	CPSF3L-Con-R	GCCGTTCTGGGTGATGTAG	62.3	57.3	19	80	Downstream exon
CPSF3L	CPSF3L-SE-F	CTTCCAGCACAGACACCAG	62.3	57.3	19	122	Skipped exon
CPSF3L	CPSF3L-SE-R	TTCCACAGTCCAGCATGAC	60.2	55.2	19	122	Downstream exon
CTSE	CTSE-Con-F	AGCGAGCTGATTTTTGGAGG	60.4	55.4	20	75	Upstream exon
CTSE	CTSE-Con-R	TTGCTTGGTGACTGGGAC	59.9	54.9	18	75	Upstream exon
CTSE	CTSE-SE-F	TTTTGGAGGCTACGACCAC	60.2	55.2	19	125	Upstream exon
CTSE	CTSE-SE-R	TCGGAGCAGAACATAACAGTG	60.6	55.6	21	125	Skipped exon
DNAJC21	DNAJC21-Con-F	CTGGAGAAGGAGTAAAGGTTGATC	62.9	57.9	24	127	Downstream exon
DNAJC21	DNAJC21-Con-R	TTTGGATCATCACATGGTTTAATGA	58	53	25	127	Downstream exon
DNAJC21	DNAJC21-SE-F	TCACTTTCAGATGGCTTGGG	60.4	55.4	20	143	Skipped exon
DNAJC21	DNAJC21-SE-R	CTCCTTCTCCAGGTCCATTTAC	62.7	57.7	22	143	Downstream exon
DYNC1I2	DYNC1I2-Con-F	AGGAAGCTGTTGCTCCTGTGC	64.5	59.5	21	102	Upstream exon
DYNC1I2	DYNC1I2-Con-R	TGGGGGATTCTGGAGTTAGCCC	66.4	61.4	22	102	Upstream exon
DYNC1I2	DYNC1I2-SE-F	TCCAAATCTGTGAGCACTCC	60.4	55.4	20	171	Skipped exon
DYNC1I2	DYNC1I2-SE-R	CGACTTGCGTGATTTTAGCC	60.4	55.4	20	171	Downstream exon
EMR2	EMR2-Con-F	GTGTCATGCGGAAAATTCTCG	60.6	55.6	21	88	Upstream exon
EMR2	EMR2-Con-R	CCCCAGAAACAGGCTCATATC	62.6	57.6	21	88	Upstream exon
EMR2	EMR2-SE-F	CTACGACTGCGTGTGCAGCCC	68.4	63.4	21	142	Upstream exon
EMR2	EMR2-SE-R	TGTTGACGCAGGTGCCGTAGC	66.5	61.5	21	142	Skipped exon
EXO1	EXO1-Con-F	GCGAGACAGAGGGATAAAGTG	62.6	57.6	21	74	Upstream exon
EXO1	EXO1-ConR	CATATCTCAGAGGTCGCATGTG	62.7	57.7	22	74	Upstream exon
EXO1	EXO1-SE-F	AGCTCTGATAAGGTGTCAACAG	60.8	55.8	22	116	Skipped exon
EXO1	EXO1-SE-R	CCTGCCCTTTATACTTCCTCAC	62.7	57.7	22	116	Downstream exon
FBXO44	FBXO44-Con-F	AGATTGCGGGTCCAAGTAC	60.2	55.2	19	106	Downstream exon
FBXO44	FBXO44-Con-R	ATCGCTCTTCTGCTGGATG	60.2	55.2	19	106	Downstream exon
FBXO44	FBXO44-SE-F	GAGCTGATGGATACCACACG	62.4	57.4	20	76	Skipped exon
FBXO44	FBXO44-SE-R	TACTTGGACCCGCAATCTG	60.2	55.2	19	76	Downstream exon
FLNA	FLNA-Con-F	GATCACTGTGGACACTAAGGC	62.6	57.6	21	111	Downstream exon
FLNA	FLNA-Con-R	AAAGTGCCGTCCTCATTCTC	60.4	55.4	20	111	Downstream exon
FLNA	FLNA-SE-F	GTCAATCGGAGGTCACGG	62.2	57.2	18	150	Skipped exon
FLNA	FLNA-SE-R	GTCCACATCCACCTCTGAG	62.3	57.3	19	150	Downstream exon
GAA	GAA-Con-F	CTCTGAAATGGGCTACACGG	62.4	57.4	20	103	Downstream exon
GAA	GAA-Con-R	GTTCTCAGTCTCCATCATCACG	62.7	57.7	22	103	Downstream exon
GAA	GAA-SE-F	GTCCGCCCGTTGTTCAGCGA	66.5	61.5	20	187	Skipped exon
GAA	GAA-SE-R	CCCCAGGAGTGCAGCGGTTG	68.6	63.6	20	187	Downstream exon
GALE	GALE-Con-F	TCCCTGCCTGAGAGCCTGCG	68.6	63.6	20	96	Downstream exon
GALE	GALE-Con-R	ACGCTGTAGGGCTCCCTGGTC	68.4	63.4	21	96	Downstream exon
GALE	GALE-SE-F	CTACTTGCCTGTGGTCATCG	62.4	57.4	20	131	Skipped exon
GALE	GALE-SE-R	TGGTCCAAAATGTCCATCTCC	60.6	55.6	21	131	Downstream exon
GNL2	GNL2-Con-F	CGGTGGGTTGCTGTCCTCTCC	68.4	63.4	21	81	Upstream exon
GNL2	GNL2-Con-R	TGCTCCCTTGCCAAACGGGT	64.5	59.5	20	81	Upstream exon
GNL2	GNL2-SE-F	AGCCTTACTAACCCGTTTGG	60.4	55.4	20	150	Upstream exon
GNL2	GNL2-SE-R	AGAGGACATAGAAGCTGCATG	60.6	55.6	21	150	Skipped exon
GPATCH4	GPATCH4-Con-F	TCACCCCAGAGGTCAAGAGTCGT	66.3	61.3	23	70	Upstream exon
GPATCH4	GPATCH4-Con-R	TGAGTCCATCCATGCTTTAGCAGC	64.6	59.6	24	70	Upstream exon
GPATCH4	GPATCH4-SE-F	TGGTGAGAGTCTGAGGATAGAG	62.7	57.7	22	149	Upstream exon
GPATCH4	GPATCH4-SE-R	GTGATACCATTCTCCTTCCGG	62.6	57.6	21	149	Skipped exon
GRIPAP1	GRIPAP1-Con-F	CGAGAGCTGCATGAAGACAAG	62.6	57.6	21	133	UP-upstream exon
GRIPAP1	GRIPAP1-Con-R	TGGAATGTACCTGAGCTTGAAG	60.8	55.8	22	133	Upstream exon
GRIPAP1	GRIPAP1-SE-F	TCAAGCTCAGGTACATTCCATG	60.8	55.8	22	106	Upstream exon
GRIPAP1	GRIPAP1-SE-R	GGGCTTCCTCTTGTTCCTG	62.3	57.3	19	106	Skipped exon
HCFC1R1	HCFC1R1-Con-F	CACCCACTTCTCTCAACTCAG	62.6	57.6	21	72	Downstream exon
HCFC1R1	HCFC1R1-Con-R	GCTGGGGAGAAGGTCATG	62.2	57.2	18	72	Downstream exon
HCFC1R1	HCFC1R1-SE-F	AGGAGCTGTGCCCATGAG	62.2	57.2	18	113	Skipped exon
HCFC1R1	HCFC1R1-SE-R	GTGCAGGCTGAGTTGAGAG	62.3	57.3	19	113	Downstream exon
HNRNPH1	HNRNPH1-Con-F	TGGGTGTTGAAGCATACTGG	60.4	55.4	20	72	Upstream exon
HNRNPH1	HNRNPH1-Con-R	AAGTCCTCTAAGCCGTACAAAG	60.8	55.8	22	72	Upstream exon
HNRNPH1	HNRNPH1-SE-F	TGGGTGTTGAAGCATACTGG	60.4	55.4	20	150	Upstream exon
HNRNPH1	HNRNPH1-SE-R	CCGGCAATGTTATCCCATTTG	60.6	55.6	21	150	Skipped exon
IKBKE	IKBKE-Con-F	GTCTTCAACACTACCAGCTACC	62.7	57.7	22	96	Downstream exon
IKBKE	IKBKE-Con-R	GAGCTTGACAATGTTCTGGTG	60.6	55.6	21	96	Downstream exon
IKBKE	IKBKE-SE-F	AGAGCACAGCCAATTACCTG	60.4	55.4	20	113	Skipped exon
IKBKE	IKBKE-SE-R	AGACCTTCACAGCAACCAG	60.2	55.2	19	113	Downstream exon
ITGB4	ITGB4-Con-F	CACACGGGACTACAACTCAC	62.4	57.4	20	82	Downstream exon
ITGB4	ITGB4-Con-R	GGAGGTGAGGGTGGAGTAG	64.5	59.5	19	82	Downstream exon
ITGB4	ITGB4-SE-F	TCCCTGACATCCCTATCGTG	62.4	57.4	20	143	Upstream exon
ITGB4	ITGB4-SE-R	CTCGAACTTCCAGCCGCAG	64.5	59.5	19	143	Skipped exon
LGMN	LGMN-Con-F	TGGAGAGGTGGAGTGAGAAG	62.4	57.4	20	107	Downstream exon
LGMN	LGMN-Con-R	GGTAACAGCGAGCAAGTCATC	62.6	57.6	21	107	Downstream exon
LGMN	LGMN-SE-F	TTTGTGAGAAGCCGTATCCG	60.4	55.4	20	146	Skipped exon
LGMN	LGMN-SE-R	TCCACCTCTCCAGTCTCTG	62.3	57.3	19	146	Downstream exon
LRRC20	LRRC20-Con-F	ACTCAAAGTGTGGTCTGTGG	60.4	55.4	20	98	Downstream exon
LRRC20	LRRC20-Con-R	GTCTGAGTCGGGAGGTATAGG	64.5	59.5	21	98	Downstream exon
LRRC20	LRRC20-SE-F	GAACCAGTTCCAGGACTTCC	62.4	57.4	20	147	Skipped exon
LRRC20	LRRC20-SE-R	AGGCTCTGGTCATACATTGTG	60.6	55.6	21	147	Downstream exon
MAEA	MAEA-Con-F	AGCCAAGCAGAAGGGAGCCA	64.5	59.5	20	80	Downstream exon
MAEA	MAEA-Con-R	GAGATGTGCGTGTCGGGCGG	68.6	63.6	20	80	Downstream exon
MAEA	MAEA-SE-F	TCATTGAACTCATCCGGCAG	60.4	55.4	20	83	Skipped exon
MAEA	MAEA-SE-R	CTGGCTCCCTTCTGCTTG	62.2	57.2	18	83	Downstream exon
MARVELD2	MARVELD2-Con-F	TCAACTCCTGCAAAGATCCC	60.4	55.4	20	141	Upstream exon
MARVELD2	MARVELD2-Con-R	CCACCTTCTCACTGTATGTTCG	62.7	57.7	22	141	Upstream exon
MARVELD2	MARVELD2-SE-F	GCTGCAATGATCTTCCTGTTTG	60.8	55.8	22	145	Upstream exon
MARVELD2	MARVELD2-SE-R	TTCGATGACAATGATGGCTCA	58.7	53.7	21	145	Skipped exon
MED24	MED24-Con-F	AGGAATGCATCGGACTGTG	60.2	55.2	19	146	Downstream exon
MED24	MED24-Con-R	CTGAAGGCACATGGCAAG	59.9	54.9	18	146	Downstream exon
MED24	MED24-SE-F	CCCGAGCCAATCAACCAA	59.9	54.9	18	90	Skipped exon
MED24	MED24-SE-R	TGCGGGTTGCTGAGATTG	59.9	54.9	18	90	Downstream exon
MEN1	MEN1-Con-F	CCCTCTTCCTGACGAAACTG	62.4	57.4	20	135	Downstream exon
MEN1	MEN1-Con-R	CTCTTGTCACCCACTCCTAAC	62.6	57.6	21	135	Downstream exon
MEN1	MEN1-SE-F	ATGTCATCCCCAACCTGC	59.9	54.9	18	150	Skipped exon
MEN1	MEN1-SE-R	ATGCCGTCGTAGAATCGC	59.9	54.9	18	150	Skipped exon
MPV17L2	MPV17L2-Con-F	GCTTCCCAAATGTCCTCAAG	60.4	55.4	20	74	Upstream exon
MPV17L2	MPV17L2-Con-R	GAAGTACCAGACGCCCAG	62.2	57.2	18	74	Upstream exon
MPV17L2	MPV17L2-SE-F	GCTTCCCAAATGTCCTCAAG	60.4	55.4	20	140	Upstream exon
MPV17L2	MPV17L2-SE-R	GAACTTCTCCCGCAGCTC	62.2	57.2	18	140	Skipped exon
MTMR14	MTMR14-Con-F	GACCCTACCTGTCAGTTCTTG	62.6	57.6	21	76	Downstream exon
MTMR14	MTMR14-Con-R	TGATCTGTGTCAAACTGCCTC	60.6	55.6	21	76	Downstream exon
MTMR14	MTMR14-SE-F	GATGGTAACGGGCTGTGG	62.2	57.2	18	128	Skipped exon
MTMR14	MTMR14-SE-R	GGCATGGCTTTGATTCTCTG	60.4	55.4	20	128	Downstream exon
NCOA5	NCOA5-Con-F	GATCCCCAATTCGAGGAAGTC	62.6	57.6	21	135	Downstream exon
NCOA5	NCOA5-Con-R	TGTGATCCCGCAAATCTCTAC	60.6	55.6	21	135	Downstream exon
NCOA5	NCOA5-SE-F	TGAATACGGCTCCATCAAGAC	60.6	55.6	21	79	Skipped exon
NCOA5	NCOA5-SE-R	ATCACGCCTTGAATCTCGAC	60.4	55.4	20	79	Downstream exon
NDUFS2	NDUFS2-Con-F	GCCAGTCCCTGAGAATTATCG	62.6	57.6	21	90	Upstream exon
NDUFS2	NDUFS2-Con-R	GCTTAGGTGGAGACACTTTGG	62.6	57.6	21	90	Upstream exon
NDUFS2	NDUFS2-SE-F	AGTGCAATCTCGGCTAACTG	60.4	55.4	20	116	Skipped exon
NDUFS2	NDUFS2-SE-R	GCAGTATATGTGGCTCCTGG	62.4	57.4	20	116	Downstream exon
NISCH	NISCH-Con-F	GCCTCTCGTCCACTGACAG	64.5	59.5	19	73	Downstream exon
NISCH	NISCH-Con-R	ACTCCAAGGAATCAGAACATCC	60.8	55.8	22	73	Downstream exon
NISCH	NISCH-SE-F	TGGAGACGCAGAACTTGAAT	58.4	53.4	20	119	Skipped exon
NISCH	NISCH-SE-R	AAGGAATCAGAACATCCCTGG	60.6	55.6	21	119	Downstream exon
NQO2	NQO2-Con-F	CTGAGGTTTTCAATTATGGAGTG	59.2	54.2	23	72	Upstream exon
NQO2	NQO2-Con-R	CAGTGATGTCGCTAGCCAG	62.3	57.3	19	72	Upstream exon
NQO2	NQO2-SE-F	CACGAAGCCTACAAGCAAAG	60.4	55.4	20	149	Upstream exon
NQO2	NQO2-SE-R	GCACAGCACCCTATCCATC	62.3	57.3	19	149	Skipped exon
NSFL1C	NSFL1C-Con-F	AGAAAAGTCCCAACGAGCTG	60.4	55.4	20	85	Downstream exon
NSFL1C	NSFL1C-Con-R	CTCTTGGTCACTCGCTCC	62.2	57.2	18	85	Downstream exon
NSFL1C	NSFL1C-SE-F	AGATGAGGAGGAAGAGGAAGG	62.6	57.6	21	139	Upstream exon
NSFL1C	NSFL1C-SE-R	GCAAAAGAACAAGCACAGAGT	58.7	53.7	21	139	Skipped exon
NUPL1	NUPL1-Con-F	CAACAGGCTTCAGTTTAGGATTC	61	56	23	113	Downstream exon
NUPL1	NUPL1-Con-R	TGATGTCAGAGCAGACGAAAG	60.6	55.6	21	113	Downstream exon
NUPL1	NUPL1-SE-F	AACTATAACTACAGGATTAACTCTGG	59.9	54.9	26	130	Skipped exon
NUPL1	NUPL1-SE-R	TGAGGTAGAGGTAATAGGTAGAGC	62.9	57.9	24	130	Downstream exon
ODF2	ODF2-Con-F	CCATCGTGTGGGAAGAACGGA	64.5	59.5	21	76	Downstream exon
ODF2	ODF2-Con-R	CACTGGGTGCGCCACAAGGT	66.5	61.5	20	76	Downstream exon
ODF2	ODF2-SE-F	CCAATTGCCCACCTTTGCG	62.3	57.3	19	112	Skipped exon
ODF2	ODF2-SE-R	TTTCTGCGTGAGACTCGTTAC	60.6	55.6	21	112	Downstream exon
OS9	OS9-Con-F	GATGGGCTGAAGAAGGAGTC	62.4	57.4	20	72	Upstream exon
OS9	OS9-Con-R	GATGAGTTTGTTGAGAGTGGATG	61	56	23	72	Upstream exon
OS9	OS9-SE-F	CCATCACCCCAACCTACAG	62.3	57.3	19	142	Upstream exon
OS9	OS9-SE-R	AGCCCCTCGATTTGTTTCAG	60.4	55.4	20	142	Skipped exon
PAQR6	PAQR6-Con-F	TTCCTGGAGCTGGAAAGC	59.9	54.9	18	75	Downstream exon
PAQR6	PAQR6-Con-R	GTCGAACAGGAATGGATAGGC	62.6	57.6	21	75	Downstream exon
PAQR6	PAQR6-SE-F	ACCTGCACCAGTTCTTTGTG	60.4	55.4	20	144	Skipped exon
PAQR6	PAQR6-SE-R	AACAGGAATGGATAGGCGAAG	60.6	55.6	21	144	Downstream exon
PELI1	PELI1-Con-F	GAAGGAGGAAAAGTAGGTTTGC	60.8	55.8	22	84	Upstream exon
PELI1	PELI1-Con-R	GAGTACAAGCAATATGCACAGTG	61	56	23	84	Upstream exon
PELI1	PELI1-SE-F	TGGATTGGAGAAGAGACTTTGG	60.8	55.8	22	119	Skipped exon
PELI1	PELI1-SE-R	CGGTGTTGCTGTCATGAGTAT	60.6	55.6	21	119	Downstream exon
PET112L	PET112L-Con-F	TTTGAGGAACTGTGGAAGAGG	60.6	55.6	21	80	Downstream exon
PET112L	PET112L-Con-R	TGGTCCTGCATCAGTTCAAG	60.4	55.4	20	80	Downstream exon
PET112L	PET112L-SE-F	TGGGTCCTCAACACTTTTCTG	60.6	55.6	21	79	Upstream exon
PET112L	PET112L-SE-R	GTGCAGAGGGTGTGACAGG	64.5	59.5	19	79	Skipped exon
PGD	PGD-Con-F	AGGACTGTCTCCAAAGTTGATG	60.8	55.8	22	87	Upstream exon
PGD	PGD-Con-R	GACCATCTCTTTCAGGGACTG	62.6	57.6	21	87	Upstream exon
PGD	PGD-SE-F	CAGTCCCTGAAAGAGATGGTC	62.6	57.6	21	147	Upstream exon
PGD	PGD-SE-R	CAGAATTTCCTCCGTCAATGATG	61	56	23	147	Skipped exon
PHKA2	PHKA2-Con-F	ACATCCAGCCCTACCATCTC	62.4	57.4	20	82	Upstream exon
PHKA2	PHKA2-Con-R	TCAGTCTGTTAATGCCACTCC	60.6	55.6	21	82	Upstream exon
PHKA2	PHKA2-SE-F	ACGAGGTGGGCCATACCGGA	66.5	61.5	20	104	Upstream exon
PHKA2	PHKA2-SE-R	CTGTTCATCAGCACTAAACCGCCT	64.6	59.6	24	104	Skipped exon
POLD2	POLD2-Con-F	AAGCAAGTCAGGAGTGTGG	60.2	55.2	19	130	Upstream exon
POLD2	POLD2-Con-R	GTGAGGAGTTGGTGTAGGTTG	62.6	57.6	21	130	Upstream exon
POLD2	POLD2-SE-F	CTACACCAACTCCTCACAACC	62.6	57.6	21	150	Upstream exon
POLD2	POLD2-SE-R	CTTCTTCACTCCCACTCCAC	62.4	57.4	20	150	Skipped exon
POLDIP3	POLDIP3-Con-F	TCAAACTGGGAGTCAAGGATG	60.6	55.6	21	108	Upstream exon
POLDIP3	POLDIP3-Con-R	GCTTGCGAGAGTTCAACATC	60.4	55.4	20	108	Upstream exon
POLDIP3	POLDIP3-SE-F	AGCTCACCAAAACCATCCAG	60.4	55.4	20	84	Upstream exon
POLDIP3	POLDIP3-SE-R	CAACATTGATTCTCATTCCGGC	60.8	55.8	22	84	Skipped exon
PRMT1	PRMT1-Con-F	TGACTCCTACGCACACTTTG	60.4	55.4	20	78	Downstream exon
PRMT1	PRMT1-Con-R	ATGGAGTTGCGGTAAGTGAG	60.4	55.4	20	78	Downstream exon
PRMT1	PRMT1-SE-F	GTAGGTGCGGGTGAAGATG	62.3	57.3	19	82	Upstream exon
PRMT1	PRMT1-SE-R	TCATCCCATTAGCCAAGGTG	60.4	55.4	20	82	Skipped exon
RAG1AP1	RAG1AP1-Con-F	TCGGACCTCAGGCACATGCGA	66.5	61.5	21	70	Upstream exon
RAG1AP1	RAG1AP1-Con-R	CCGTGGTGAGAAAGGGCAGGA	66.5	61.5	21	70	Upstream exon
RAG1AP1	RAG1AP1-SE-F	GTTCCTGCCCTTTCTCACC	62.3	57.3	19	131	Upstream exon
RAG1AP1	RAG1AP1-SE-R	ATGCCAAGATATACAGGGTCTG	60.8	55.8	22	131	Skipped exon
RASGRP2	RASGRP2-Con-F	AGTTTGACTTGAACCCGGAG	60.4	55.4	20	72	Upstream exon
RASGRP2	RASGRP2-Con-R	GGTTCCCTTCTTGGTCTAGC	62.4	57.4	20	72	Upstream exon
RASGRP2	RASGRP2-SE-F	GGAACCGTGTCTTACTCATCTC	62.7	57.7	22	137	Skipped exon
RASGRP2	RASGRP2-SE-R	CAAACAACAGGGACATCTTGC	60.6	55.6	21	137	Downstream exon
SAE1	SAE1-Con-F	GGCCCGACACCAAGAGAGCA	66.5	61.5	20	137	UP-upstream exon
SAE1	SAE1-Con-R	TCGTGCGCTTCAGAGCAGCC	66.5	61.5	20	137	Upstream exon
SAE1	SAE1-SE-F	TGGAGCAGTGAGAAAGCAAAG	60.6	55.6	21	118	Upstream exon
SAE1	SAE1-SE-R	GTGCTTCTGGGATGTCTCTG	62.4	57.4	20	118	Skipped exon
SFRS12	SFRS12-Con-F	TCTCTTTATTGGCTCCTGCTC	60.6	55.6	21	72	Downstream exon
SFRS12	SFRS12-Con-R	GGGTCGGTATTGGAAGCAA	60.2	55.2	19	72	Downstream exon
SFRS12	SFRS12-SE-F	CACAACTTTCGATCACCGC	60.2	55.2	19	150	Skipped exon
SFRS12	SFRS12-SE-R	TTGTCATGGTTGGAGCAGG	60.2	55.2	19	150	Downstream exon
SH3BP2	SH3BP2-Con-F	AGGAGACCACGTCCAACAA	60.2	55.2	19	82	Downstream exon
SH3BP2	SH3BP2-Con-R	GAGGCCGAGAAGAACCAC	62.2	57.2	18	82	Downstream exon
SH3BP2	SH3BP2-SE-F	GGATCAGTTTCCAGCTTCACG	62.6	57.6	21	129	Skipped exon
SH3BP2	SH3BP2-SE-R	TGTTGGACGTGGTCTCCTCA	62.4	57.4	20	129	Downstream exon
SIDT2	SIDT2-Con-F	CGCTCCTTTGAACCTGTAGG	62.4	57.4	20	86	Downstream exon
SIDT2	SIDT2-Con-R	ATGTCGGTCAATGTGTCGTAG	60.6	55.6	21	86	Downstream exon
SIDT2	SIDT2-SE-F	TTCAAGCGGCGCCTCCCCTC	68.6	63.6	21	70	Skipped exon
SIDT2	SIDT2-SE-R	ACAGGTTCAAAGGAGCGGCCA	64.6	59.6	20	70	Downstream exon
SLMAP	SLMAP-Con-F	AGCAGAGGGAAAACAAGAGG	60.4	55.4	20	143	Upstream exon
SLMAP	SLMAP-Con-R	TGGTGAAATCATTATCAGCTTGC	59.2	54.2	23	143	Upstream exon
SLMAP	SLMAP-SE-F	GGTTAGAACATCTTCAGGAGAA	58.9	53.9	22	90	Skipped exon
SLMAP	SLMAP-SE-R	TGAATAAAAGTGCAGTCCCCG	60.6	55.6	21	90	Downstream exon
SSFA2	SSFA2-Con-F	GGCAAATCCAAAACCCCATTAG	60.8	55.8	22	138	Downstream exon
SSFA2	SSFA2-Con-R	AGCTGCATCAACTTCCTCAG	60.4	55.4	20	138	Downstream exon
SSFA2	SSFA2-SE-F	TGTCATGCCCTTCTCCATTG	60.4	55.4	20	138	Skipped exon
SSFA2	SSFA2-SE-R	CAGATTCTGAGCTTTCTCCAGG	62.7	57.7	22	138	Downstream exon
SSR2	SSR2-Con-F	GCTAGCAATGTCTCCCACAC	62.4	57.4	20	72	Upstream exon
SSR2	SSR2-Con-R	TGTTGCCGAGGTGAAGTTG	60.2	55.2	19	72	Upstream exon
SSR2	SSR2-SE-F	CTAGCAATGTCTCCCACACT	60.4	55.4	20	135	Upstream exon
SSR2	SSR2-SE-R	GTAGAACCAAAGAGTCCTGAGG	62.7	57.7	22	135	Skipped exon
STARD3NL	STARD3NL-Con-F	TGTGCTGCCCATCATTTCAT	58.4	53.4	20	80	Downstream exon
STARD3NL	STARD3NL-Con-R	CTGCTTCTTGAGGTAACACTTTG	61	56	23	80	Downstream exon
STARD3NL	STARD3NL-SE-F	CATATGCTGTGTGCAGACTG	60.4	55.4	20	76	Upstream exon
STARD3NL	STARD3NL-SE-R	TGCTAGTAAAAAGGCACTGGTC	60.8	55.8	22	76	Skipped exon
SULT1C2	SULT1C2-Con-F	GCTCGAAATGCCAAAGACTG	60.4	55.4	20	99	Downstream exon
SULT1C2	SULT1C2-Con-R	GGTTTCAAAATACTCTTCCCAGG	61	56	23	99	Downstream exon
SULT1C2	SULT1C2-SE-F	GACTCACCTTTCCACTCAGC	62.4	57.4	20	127	Skipped exon
SULT1C2	SULT1C2-SE-R	GCATGTGGTTCATCCTTTGG	60.4	55.4	20	127	Downstream exon
TCOF1	TCOF1-Con-F	TCAGAGCTGCCTCAGCCCCT	66.5	61.5	20	88	Downstream exon
TCOF1	TCOF1-Con-R	TGGGAGGCTACAGCCCCTGC	68.6	63.6	20	88	Downstream exon
TCOF1	TCOF1-SE-F	GGAGGGATCTGAAAGTGAGG	62.4	57.4	20	85	Skipped exon
TCOF1	TCOF1-SE-R	CAGCTCTGACCTGGAGAATTT	60.6	55.6	21	85	Downstream exon
TMBIM4	TMBIM4-Con-F	TGCAGGTTCTCTTAACTACAGTG	61	56	23	110	Downstream exon
TMBIM4	TMBIM4-Con-R	GAGATCCGAGGGCAAACAG	62.3	57.3	19	110	Downstream exon
TMBIM4	TMBIM4-SE-F	CCCTCAGCCACACTGAATATC	62.6	57.6	21	144	Skipped exon
TMBIM4	TMBIM4-SE-R	TCACTGTAGTTAAGAGAACCTGC	61	56	23	144	Downstream exon
TMEM209	TMEM209-Con-F	TCAGGGAGGTTGTATGAGCT	60.4	55.4	20	73	Downstream exon
TMEM209	TMEM209-Con-R	GTCTGTATCCCACTTTCGTCC	62.6	57.6	21	73	Downstream exon
TMEM209	TMEM209-SE-F	ACACAGATGAGACGAATGGG	60.4	55.4	20	106	Upstream exon
TMEM209	TMEM209-SE-R	TCAAAGTCGGAATGAGAGGC	60.4	55.4	20	106	Skipped exon
TMEM9	TMEM9-Con-F	ATCATTGTCATCTACCTGTCCG	60.8	55.8	22	105	Downstream exon
TMEM9	TMEM9-Con-R	TTGCTCAGTATATGCATCCGG	60.6	55.6	21	105	Downstream exon
TMEM9	TMEM9-SE-F	TGGCCGGGAGGGAACTTCCTG	68.4	63.4	21	194	Skipped exon
TMEM9	TMEM9-SE-R	ACAGGGCACCCACCACGGAC	68.6	63.6	20	194	Downstream exon
TPD52L1	TPD52L1-Con-F	CATCTCTGCCTGTGCTTATCC	62.6	57.6	21	149	Downstream exon
TPD52L1	TPD52L1-Con-R	ATGTGATGGTCAAGTGGTCC	60.4	55.4	20	149	Downstream exon
TPD52L1	TPD52L1-SE-F	AGGGTTGAGACAACTGTCAC	60.4	55.4	20	74	Skipped exon
TPD52L1	TPD52L1-SE-R	TCCTCAAAACTGCCTCCATTAG	60.8	55.8	22	74	Downstream exon
UBQLN1	UBQLN1-Con-F	CTGAAAACCCACAACTGATGC	60.6	55.6	21	76	Upstream exon
UBQLN1	UBQLN1-Con-R	TTCTGGCTTAGTGACTGCATC	60.6	55.6	21	76	Upstream exon
UBQLN1	UBQLN1-SE-F	CTGAAAACCCACAACTGATGC	60.6	55.6	21	150	Upstream exon
UBQLN1	UBQLN1-SE-R	CTCATTTGTTCTTGAAGCTGAGG	61	56	23	150	Skipped exon
USE1	USE1-Con-F	AACCTGGAGAAACTGAAGACG	60.6	55.6	21	97	Downstream exon
USE1	USE1-Con-R	AGCAGACGATAATGAGCATGG	60.6	55.6	21	97	Downstream exon
USE1	USE1-SE-F	GCCTCAAGACCAATACCCTG	62.4	57.4	20	109	Skipped exon
USE1	USE1-SE-R	CTCCGTCTTCAGTTTCTCCAG	62.6	57.6	21	109	Downstream exon
VAMP7	VAMP7-Con-F	CGTTCCCGAGCCTTTAATTTTC	60.8	55.8	22	120	Downstream exon
VAMP7	VAMP7-Con-R	AGCTAAGACACTTGAGAACTCG	60.8	55.8	22	120	Downstream exon
VAMP7	VAMP7-SE-F	ACAGGATTGTATATCTTTGTATCAC	58	53	25	148	Skipped exon
VAMP7	VAMP7-SE-R	TGAGAACTCGCTATTCATGGC	60.6	55.6	21	148	Downstream exon
VEGFA	VEGFA-Con-F	GGACAGAAAGACAGATCACAGG	62.7	57.7	22	87	Downstream exon
VEGFA	VEGFA-Con-R	CAAAGCACAGCAATGTCCTG	60.4	55.4	20	87	Downstream exon
VEGFA	VEGFA-SE-F	GGCAGCTTGAGTTAAACGAAC	60.6	55.6	21	147	Skipped exon
VEGFA	VEGFA-SE-R	AGCGTGGTTTCTGTATCGATC	60.6	55.6	21	147	Downstream exon
WDR36	WDR36-Con-F	ACACTGCTCTCAACCTTCTG	60.4	55.4	20	80	Downstream exon
WDR36	WDR36-Con-R	ACCACAATCAGGAGACAAGC	60.4	55.4	20	80	Downstream exon
WDR36	WDR36-SE-F	GTGGTAAATCTTGGAGTTTTGGC	61	56	23	135	Skipped exon
WDR36	WDR36-SE-R	GCAGCTCTGTTTCAATTCCTG	60.6	55.6	21	135	Downstream exon
YBX1	YBX1-Con-F	AGCAGACCGTAACCATTATAGAC	61	56	23	100	Downstream exon
YBX1	YBX1-Con-R	CTCGTTCTTTTCCCCACTCTC	62.6	57.6	21	100	Downstream exon
YBX1	YBX1-SE-F	GCAGTGTAGGAGATGGAGAG	62.4	57.4	20	148	Skipped exon
YBX1	YBX1-SE-R	CGTGGATAGCGTCTATAATGG	60.6	55.6	21	148	Downstream exon
